# Supplementary material for: Handedness and Relative Age in International Elite Interactive Individual Sports Revisited
Source: Front Sports Act Living. 2021 Mar 31;3:662203. doi: 10.3389/fspor.2021.662203 (PMC8044324; doi:10.3389/fspor.2021.662203)
Supplement: Supplementary file 2 [file Table_1.XLSX]

## Sheet: Dataset-1_YearEndWorldRankings
DATASET 1: Year-end world rankings (2007-2016)
											0 = nation not UK member	NA = dob not available	L = left-handed for holding a fencing weapon or racket	1 = January	1 = Jan-March		1 = Q1
											1 = nation is UK member		R = right-handed for holding a fencing weapon or racket	…	2 = April-June		2 = Q2
													NA = handedness not available	12 = December	3 = July-Sep		3 = Q3
															4 = Oct-Dec		4 = Q4
sport	age	sex	weapon	season	year	rank	points	athlete_ID	nation_code	nation_full	UK	DOB	hand	CutOff_Jan1st_Month	CutOff_Jan1st_Quartile	CutOff_Mixed_Month	CutOff_Mixed_Quartile
fencing	senior	male	épée	2006/2007	2007	1	266	10752	FRA	France	0	1980-03-14	R	3	1	3	1
fencing	senior	male	épée	2006/2007	2007	2	238	10748	HUN	Hungary	0	1977-04-01	R	4	2	4	2
fencing	senior	male	épée	2006/2007	2007	3	236	11251	ITA	Italy	0	1983-01-07	R	1	1	1	1
fencing	senior	male	épée	2006/2007	2007	4	230	10947	FRA	France	0	1977-01-26	R	1	1	1	1
fencing	senior	male	épée	2006/2007	2007	5	224	10864	VEN	Venezuela	0	1979-01-09	R	1	1	1	1
fencing	senior	male	épée	2006/2007	2007	6	172	10935	HUN	Hungary	0	1974-12-23	L	12	4	12	4
fencing	senior	male	épée	2006/2007	2007	7	168	10802	ITA	Italy	0	1979-04-11	R	4	2	4	2
fencing	senior	male	épée	2006/2007	2007	8	164	11177	FRA	France	0	1982-10-26	R	10	4	10	4
fencing	senior	male	épée	2006/2007	2007	9	162	10973	USA	United States	0	1981-08-24	R	8	3	8	3
fencing	senior	male	épée	2006/2007	2007	10	160	11268	RUS	Russia	0	1982-05-15	L	5	2	5	2
fencing	senior	male	épée	2006/2007	2007	11	160	11288	NED	Netherlands	0	1983-10-01	R	10	4	10	4
fencing	senior	male	épée	2006/2007	2007	12	152	11289	POR	Portugal	0	1984-01-12	R	1	1	1	1
fencing	senior	male	épée	2006/2007	2007	13	150	10670	ESP	Spain	0	1978-06-22	R	6	2	6	2
fencing	senior	male	épée	2006/2007	2007	14	140	11095	POL	Poland	0	1981-05-08	L	5	2	5	2
fencing	senior	male	épée	2006/2007	2007	15	130	11189	ITA	Italy	0	1975-07-21	R	7	3	7	3
fencing	senior	male	épée	2006/2007	2007	16	122	10970	SUI	Switzerland	0	1979-02-18	R	2	1	2	1
fencing	senior	male	épée	2006/2007	2007	17	120	11006	HUN	Hungary	0	1971-06-28	R	6	2	6	2
fencing	senior	male	épée	2006/2007	2007	18	112	11069	USA	United States	0	1981-02-23	R	2	1	2	1
fencing	senior	male	épée	2006/2007	2007	19	108	10874	SUI	Switzerland	0	1978-08-14	R	8	3	8	3
fencing	senior	male	épée	2006/2007	2007	20	98	10733	CZE	Czech Republic	0	1982-01-18	R	1	1	1	1
fencing	senior	male	épée	2006/2007	2007	21	98	11296	CHN	China	0	1981-03-20	R	3	1	3	1
fencing	senior	male	épée	2006/2007	2007	22	96	11034	VEN	Venezuela	0	1985-08-03	L	8	3	8	3
fencing	senior	male	épée	2006/2007	2007	23	96	11314	POL	Poland	0	1981-09-02	L	9	3	9	3
fencing	senior	male	épée	2006/2007	2007	24	94	10869	GER	Germany	0	1978-02-21	L	2	1	2	1
fencing	senior	male	épée	2006/2007	2007	25	92	11312	CHN	China	0	1984-01-12	L	1	1	1	1
fencing	senior	male	épée	2006/2007	2007	26	90	10711	RUS	Russia	0	1986-09-08	L	9	3	9	3
fencing	senior	male	épée	2006/2007	2007	27	88	10899	FRA	France	0	1984-05-29	L	5	2	5	2
fencing	senior	male	épée	2006/2007	2007	28	86	11066	ITA	Italy	0	1978-08-23	L	8	3	8	3
fencing	senior	male	épée	2006/2007	2007	29	84	10946	FRA	France	0	1980-10-20	R	10	4	10	4
fencing	senior	male	épée	2006/2007	2007	30	82	10942	FRA	France	0	1981-02-26	R	2	1	2	1
fencing	senior	male	épée	2006/2007	2007	31	82	11257	USA	United States	0	1981-05-05	R	5	2	5	2
fencing	senior	male	épée	2006/2007	2007	32	78	10796	UKR	Ukraine	0	1980-01-29	L	1	1	1	1
fencing	senior	male	épée	2006/2007	2007	33	76	10955	KOR	South Korea	0	1983-02-28	R	2	1	2	1
fencing	senior	male	épée	2006/2007	2007	34	76	11117	JPN	Japan	0	1982-11-27	R	11	4	11	4
fencing	senior	male	épée	2006/2007	2007	35	76	10969	SUI	Switzerland	0	1985-09-22	R	9	3	9	3
fencing	senior	male	épée	2006/2007	2007	36	74	11260	CAN	Canada	0	1963-05-04	R	5	2	5	2
fencing	senior	male	épée	2006/2007	2007	37	72	10975	RUS	Russia	0	1986-07-14	R	7	3	7	3
fencing	senior	male	épée	2006/2007	2007	38	72	11305	CHN	China	0	1980-02-05	R	2	1	2	1
fencing	senior	male	épée	2006/2007	2007	39	70	10674	GER	Germany	0	1983-08-13	R	8	3	8	3
fencing	senior	male	épée	2006/2007	2007	40	68	10843	EGY	Egypt	0	1987-04-05	R	4	2	4	2
fencing	senior	male	épée	2006/2007	2007	41	68	11079	POL	Poland	0	1984-10-05	L	10	4	10	4
fencing	senior	male	épée	2006/2007	2007	42	64	11080	ITA	Italy	0	1969-12-07	L	12	4	12	4
fencing	senior	male	épée	2006/2007	2007	43	62	11198	JPN	Japan	0	1985-03-08	R	3	1	3	1
fencing	senior	male	épée	2006/2007	2007	44	62	10783	ITA	Italy	0	1979-01-17	L	1	1	1	1
fencing	senior	male	épée	2006/2007	2007	45	62	11259	RUS	Russia	0	1983-06-02	R	6	2	6	2
fencing	senior	male	épée	2006/2007	2007	46	60	11301	GBR	Great Britain	1	1981-01-05	R	1	1	5	2
fencing	senior	male	épée	2006/2007	2007	47	60	10716	FIN	Finland	0	1985-07-25	R	7	3	7	3
fencing	senior	male	épée	2006/2007	2007	48	60	11279	USA	United States	0	1986-01-19	R	1	1	1	1
fencing	senior	male	épée	2006/2007	2007	49	58	10965	UKR	Ukraine	0	1980-01-15	R	1	1	1	1
fencing	senior	male	épée	2006/2007	2007	50	58	10944	EST	Estonia	0	1980-07-25	L	7	3	7	3
fencing	senior	male	épée	2006/2007	2007	51	56	11029	CHN	China	0	1985-10-15	R	10	4	10	4
fencing	senior	male	épée	2006/2007	2007	52	56	10936	CHI	Chile	0	1972-09-22	R	9	3	9	3
fencing	senior	male	épée	2006/2007	2007	53	56	11119	EST	Estonia	0	1980-06-09	R	6	2	6	2
fencing	senior	male	épée	2006/2007	2007	54	56	11154	ROU	Romania	0	1985-11-01	R	11	4	11	4
fencing	senior	male	épée	2006/2007	2007	55	54	11036	CAN	Canada	0	1976-08-25	L	8	3	8	3
fencing	senior	male	épée	2006/2007	2007	56	54	11179	AUS	Australia	0	1975-04-01	R	4	2	4	2
fencing	senior	male	épée	2006/2007	2007	57	54	11075	VEN	Venezuela	0	1983-03-04	R	3	1	3	1
fencing	senior	male	épée	2006/2007	2007	58	52	11240	SUI	Switzerland	0	1982-03-08	L	3	1	3	1
fencing	senior	male	épée	2006/2007	2007	59	52	11102	EGY	Egypt	0	1986-01-19	L	1	1	1	1
fencing	senior	male	épée	2006/2007	2007	60	50	11127	UKR	Ukraine	0	1980-07-25	L	7	3	7	3
fencing	senior	male	épée	2006/2007	2007	61	50	10977	UKR	Ukraine	0	1982-07-15	R	7	3	7	3
fencing	senior	male	épée	2006/2007	2007	62	48	10822	FRA	France	0	1977-07-19	R	7	3	7	3
fencing	senior	male	épée	2006/2007	2007	63	48	10943	FRA	France	0	1978-03-13	R	3	1	3	1
fencing	senior	male	épée	2006/2007	2007	64	48	11068	AUT	Austria	0	1982-04-16	R	4	2	4	2
fencing	senior	male	épée	2006/2007	2007	65	46	11313	BLR	Belarus	0	1967-12-18	R	12	4	12	4
fencing	senior	male	épée	2006/2007	2007	66	44	4037	VEN	Venezuela	0	1987-03-27	R	3	1	3	1
fencing	senior	male	épée	2006/2007	2007	67	44	11171	IRI	Iran	0	1981-03-17	R	3	1	3	1
fencing	senior	male	épée	2006/2007	2007	68	44	10860	HUN	Hungary	0	1974-01-24	L	1	1	1	1
fencing	senior	male	épée	2006/2007	2007	69	42	10836	CHN	China	0	1980-03-08	L	3	1	3	1
fencing	senior	male	épée	2006/2007	2007	70	40	11209	GER	Germany	0	1981-04-30	R	4	2	4	2
fencing	senior	male	épée	2006/2007	2007	71	40	11106	RSA	South Africa	0	1986-07-15	L	7	3	7	3
fencing	senior	male	épée	2006/2007	2007	72	40	10863	TUN	Tunisia	0	1986-07-27	R	7	3	7	3
fencing	senior	male	épée	2006/2007	2007	73	40	10981	KOR	South Korea	0	1981-05-20	R	5	2	5	2
fencing	senior	male	épée	2006/2007	2007	74	40	10996	HUN	Hungary	0	1970-02-08	L	2	1	2	1
fencing	senior	male	épée	2006/2007	2007	75	40	11300	POL	Poland	0	1980-11-01	L	11	4	11	4
fencing	senior	male	épée	2006/2007	2007	76	38	11073	UKR	Ukraine	0	1983-05-07	R	5	2	5	2
fencing	senior	male	épée	2006/2007	2007	77	38	11038	CHN	China	0	1981-06-05	R	6	2	6	2
fencing	senior	male	épée	2006/2007	2007	78	38	11229	RUS	Russia	0	1969-02-18	R	2	1	2	1
fencing	senior	male	épée	2006/2007	2007	79	36	10698	CZE	Czech Republic	0	1986-07-12	R	7	3	7	3
fencing	senior	male	épée	2006/2007	2007	80	36	11168	UKR	Ukraine	0	1984-02-07	R	2	1	2	1
fencing	senior	male	épée	2006/2007	2007	81	36	11246	SWE	Sweden	0	1979-10-30	R	10	4	10	4
fencing	senior	male	épée	2006/2007	2007	82	36	10983	GER	Germany	0	1980-01-07	R	1	1	1	1
fencing	senior	male	épée	2006/2007	2007	83	34	10882	SWE	Sweden	0	1982-11-12	L	11	4	11	4
fencing	senior	male	épée	2006/2007	2007	84	34	10763	SEN	Senegal	0	1981-06-29	L	6	2	6	2
fencing	senior	male	épée	2006/2007	2007	85	34	10879	ESP	Spain	0	1981-04-08	R	4	2	4	2
fencing	senior	male	épée	2006/2007	2007	86	34	11207	GER	Germany	0	1978-01-21	R	1	1	1	1
fencing	senior	male	épée	2006/2007	2007	87	32	10749	FRA	France	0	1984-07-03	R	7	3	7	3
fencing	senior	male	épée	2006/2007	2007	88	32	11197	EGY	Egypt	0	1980-09-11	R	9	3	9	3
fencing	senior	male	épée	2006/2007	2007	89	32	11285	BEL	Belgium	0	1977-03-07	R	3	1	3	1
fencing	senior	male	épée	2006/2007	2007	90	32	11306	IRI	Iran	0	1981-03-18	R	3	1	3	1
fencing	senior	male	épée	2006/2007	2007	91	32	11136	PUR	Puerto Rico	0	1973-12-22	R	12	4	12	4
fencing	senior	male	épée	2006/2007	2007	92	32	10776	GBR	Great Britain	1	1979-12-03	L	12	4	4	2
fencing	senior	male	épée	2006/2007	2007	93	32	10956	KOR	South Korea	0	1984-01-24	R	1	1	1	1
fencing	senior	male	épée	2006/2007	2007	94	32	11115	UKR	Ukraine	0	1980-05-29	R	5	2	5	2
fencing	senior	male	épée	2006/2007	2007	95	30	10909	INA	Indonesia	0	1977-02-12	R	2	1	2	1
fencing	senior	male	épée	2006/2007	2007	96	30	10958	EST	Estonia	0	1968-11-18	R	11	4	11	4
fencing	senior	male	épée	2006/2007	2007	97	28	11302	RSA	South Africa	0	1971-02-08	L	2	1	2	1
fencing	senior	male	épée	2006/2007	2007	98	28	10813	ALG	Algeria	0	1975-10-19	R	10	4	10	4
fencing	senior	male	épée	2006/2007	2007	99	28	10826	SEN	Senegal	0	1986-10-12	R	10	4	10	4
fencing	senior	male	épée	2006/2007	2007	100	28	10987	RUS	Russia	0	1969-09-22	R	9	3	9	3
fencing	senior	male	épée	2006/2007	2007	101	28	11233	USA	United States	0	1983-08-24	R	8	3	8	3
fencing	senior	male	épée	2006/2007	2007	102	28	10691	KAZ	Kazakhstan	0	1986-10-05	R	10	4	10	4
fencing	senior	male	épée	2006/2007	2007	103	28	11044	FRA	France	0	1978-04-25	L	4	2	4	2
fencing	senior	male	épée	2006/2007	2007	104	26	11087	NOR	Norway	0	1976-04-03	L	4	2	4	2
fencing	senior	male	épée	2006/2007	2007	105	26	10718	CAN	Canada	0	1976-01-11	L	1	1	1	1
fencing	senior	male	épée	2006/2007	2007	106	26	10806	CZE	Czech Republic	0	1977-07-17	R	7	3	7	3
fencing	senior	male	épée	2006/2007	2007	107	24	11166	HUN	Hungary	0	1983-10-21	R	10	4	10	4
fencing	senior	male	épée	2006/2007	2007	108	24	10910	SUI	Switzerland	0	1981-08-01	R	8	3	8	3
fencing	senior	male	épée	2006/2007	2007	109	24	11282	EST	Estonia	0	1979-02-25	R	2	1	2	1
fencing	senior	male	épée	2006/2007	2007	110	24	10745	ITA	Italy	0	1985-02-26	R	2	1	2	1
fencing	senior	male	épée	2006/2007	2007	111	24	10710	AUS	Australia	0	1978-03-17	R	3	1	3	1
fencing	senior	male	épée	2006/2007	2007	112	24	11221	KAZ	Kazakhstan	0	1971-08-24	L	8	3	8	3
fencing	senior	male	épée	2006/2007	2007	113	24	11064	SUI	Switzerland	0	1984-01-16	L	1	1	1	1
fencing	senior	male	épée	2006/2007	2007	114	24	11255	GBR	Great Britain	1	1982-01-24	R	1	1	5	2
fencing	senior	male	épée	2006/2007	2007	115	22	11071	ITA	Italy	0	1974-01-17	R	1	1	1	1
fencing	senior	male	épée	2006/2007	2007	116	22	3863	SUI	Switzerland	0	1987-08-07	R	8	3	8	3
fencing	senior	male	épée	2006/2007	2007	117	22	10762	ITA	Italy	0	1974-06-17	R	6	2	6	2
fencing	senior	male	épée	2006/2007	2007	118	22	10717	CAN	Canada	0	1983-04-04	L	4	2	4	2
fencing	senior	male	épée	2006/2007	2007	119	22	11137	CHN	China	0	1986-01-23	R	1	1	1	1
fencing	senior	male	épée	2006/2007	2007	120	22	10830	SWE	Sweden	0	1976-11-03	R	11	4	11	4
fencing	senior	male	épée	2006/2007	2007	121	22	11050	CUB	Cuba	0	1983-07-30	L	7	3	7	3
fencing	senior	male	épée	2006/2007	2007	122	22	10848	SVK	Slovakia	0	1984-05-04	R	5	2	5	2
fencing	senior	male	épée	2006/2007	2007	123	22	11214	ESP	Spain	0	1973-08-23	R	8	3	8	3
fencing	senior	male	épée	2006/2007	2007	124	22	11224	FRA	France	0	1985-01-01	R	1	1	1	1
fencing	senior	male	épée	2006/2007	2007	125	20	11148	NOR	Norway	0	1986-12-09	R	12	4	12	4
fencing	senior	male	épée	2006/2007	2007	126	20	10834	ARG	Argentina	0	1983-12-12	R	12	4	12	4
fencing	senior	male	épée	2006/2007	2007	127	20	10897	RUS	Russia	0	1980-11-16	R	11	4	11	4
fencing	senior	male	épée	2006/2007	2007	128	20	11265	NOR	Norway	0	1981-07-18	L	7	3	7	3
fencing	senior	male	épée	2006/2007	2007	129	18	11011	BLR	Belarus	0	1978-10-07	R	10	4	10	4
fencing	senior	male	épée	2006/2007	2007	130	18	10699	CZE	Czech Republic	0	1986-07-12	R	7	3	7	3
fencing	senior	male	épée	2006/2007	2007	131	18	10702	POL	Poland	0	1975-07-17	L	7	3	7	3
fencing	senior	male	épée	2006/2007	2007	132	18	11199	JPN	Japan	0	1984-02-02	R	2	1	2	1
fencing	senior	male	épée	2006/2007	2007	133	16	11128	ALG	Algeria	0	1979-04-28	R	4	2	4	2
fencing	senior	male	épée	2006/2007	2007	134	16	10795	TUN	Tunisia	0	1985-07-17	R	7	3	7	3
fencing	senior	male	épée	2006/2007	2007	135	16	11146	GER	Germany	0	1981-02-03	R	2	1	2	1
fencing	senior	male	épée	2006/2007	2007	136	16	10729	ALG	Algeria	0	1979-01-19	R	1	1	1	1
fencing	senior	male	épée	2006/2007	2007	137	16	11129	HUN	Hungary	0	1982-05-17	R	5	2	5	2
fencing	senior	male	épée	2006/2007	2007	138	16	10726	TUN	Tunisia	0	1988-10-11	R	10	4	10	4
fencing	senior	male	épée	2006/2007	2007	139	16	3447	KSA	Saudi Arabia	0	1991-09-25	L	9	3	9	3
fencing	senior	male	épée	2006/2007	2007	140	16	10847	USA	United States	0	1981-07-14	L	7	3	7	3
fencing	senior	male	épée	2006/2007	2007	141	16	10875	IRI	Iran	0	1975-09-19	R	9	3	9	3
fencing	senior	male	épée	2006/2007	2007	142	16	11121	ROU	Romania	0	1979-06-27	L	6	2	6	2
fencing	senior	male	épée	2006/2007	2007	143	16	11061	AUT	Austria	0	1977-11-12	R	11	4	11	4
fencing	senior	male	épée	2006/2007	2007	144	16	10994	RUS	Russia	0	1973-08-07	R	8	3	8	3
fencing	senior	male	épée	2006/2007	2007	145	16	10880	SWE	Sweden	0	1972-04-25	R	4	2	4	2
fencing	senior	male	épée	2006/2007	2007	146	16	10781	ESP	Spain	0	1981-01-21	R	1	1	1	1
fencing	senior	male	épée	2006/2007	2007	147	16	10713	KAZ	Kazakhstan	0	1975-04-20	L	4	2	4	2
fencing	senior	male	épée	2006/2007	2007	148	16	11231	UZB	Uzbekistan	0	1984-10-23	R	10	4	10	4
fencing	senior	male	épée	2006/2007	2007	149	14	10758	FRA	France	0	1981-07-09	R	7	3	7	3
fencing	senior	male	épée	2006/2007	2007	150	14	10891	FRA	France	0	1975-01-09	R	1	1	1	1
fencing	senior	male	épée	2006/2007	2007	151	14	11234	HUN	Hungary	0	1980-04-02	R	4	2	4	2
fencing	senior	male	épée	2006/2007	2007	152	14	10978	KOR	South Korea	0	1986-02-12	R	2	1	2	1
fencing	senior	male	épée	2006/2007	2007	153	14	10706	ROU	Romania	0	1982-08-09	R	8	3	8	3
fencing	senior	male	épée	2006/2007	2007	154	14	10784	CUB	Cuba	0	1980-08-16	L	8	3	8	3
fencing	senior	male	épée	2006/2007	2007	155	14	3495	NOR	Norway	0	1987-12-20	L	12	4	12	4
fencing	senior	male	épée	2006/2007	2007	156	12	10992	FIN	Finland	0	1976-04-19	R	4	2	4	2
fencing	senior	male	épée	2006/2007	2007	157	12	10979	KOR	South Korea	0	1982-08-03	R	8	3	8	3
fencing	senior	male	épée	2006/2007	2007	158	12	11266	BUL	Bulgaria	0	1973-09-24	R	9	3	9	3
fencing	senior	male	épée	2006/2007	2007	159	12	11143	FRA	France	0	1982-04-27	R	4	2	4	2
fencing	senior	male	épée	2006/2007	2007	160	12	11045	FRA	France	0	1972-11-11	R	11	4	11	4
fencing	senior	male	épée	2006/2007	2007	161	12	10801	FRA	France	0	1980-02-02	R	2	1	2	1
fencing	senior	male	épée	2006/2007	2007	162	12	10760	CUB	Cuba	0	1971-10-28	R	10	4	10	4
fencing	senior	male	épée	2006/2007	2007	163	12	10982	KOR	South Korea	0	1984-08-24	L	8	3	8	3
fencing	senior	male	épée	2006/2007	2007	164	12	11056	SWE	Sweden	0	1978-02-09	L	2	1	2	1
fencing	senior	male	épée	2006/2007	2007	165	10	10724	GER	Germany	0	1957-07-22	R	7	3	7	3
fencing	senior	male	épée	2006/2007	2007	166	10	11046	GER	Germany	0	1984-03-23	R	3	1	3	1
fencing	senior	male	épée	2006/2007	2007	167	10	11211	IRI	Iran	0	1985-07-17	R	7	3	7	3
fencing	senior	male	épée	2006/2007	2007	168	10	10798	ITA	Italy	0	1983-02-07	R	2	1	2	1
fencing	senior	male	épée	2006/2007	2007	169	10	10764	USA	United States	0	1985-06-18	R	6	2	6	2
fencing	senior	male	épée	2006/2007	2007	170	10	3527	ISR	Israel	0	1987-06-21	R	6	2	6	2
fencing	senior	male	épée	2006/2007	2007	171	10	11032	SIN	Singapore	0	1985-03-04	R	3	1	3	1
fencing	senior	male	épée	2006/2007	2007	172	8	10728	GBR	Great Britain	1	1986-06-02	R	6	2	10	4
fencing	senior	male	épée	2006/2007	2007	173	8	10821	FRA	France	0	1967-11-18	R	11	4	11	4
fencing	senior	male	épée	2006/2007	2007	174	8	3580	HUN	Hungary	0	1989-06-09	R	6	2	6	2
fencing	senior	male	épée	2006/2007	2007	175	8	11174	FRA	France	0	1987-04-29	R	4	2	4	2
fencing	senior	male	épée	2006/2007	2007	176	8	11031	USA	United States	0	1973-06-22	R	6	2	6	2
fencing	senior	male	épée	2006/2007	2007	177	8	10685	GEO	Georgia	0	1986-12-20	L	12	4	12	4
fencing	senior	male	épée	2006/2007	2007	178	8	11004	UKR	Ukraine	0	1982-12-24	R	12	4	12	4
fencing	senior	male	épée	2006/2007	2007	179	8	10671	IRI	Iran	0	1978-07-29	R	7	3	7	3
fencing	senior	male	épée	2006/2007	2007	180	8	10840	UKR	Ukraine	0	1982-04-11	L	4	2	4	2
fencing	senior	male	épée	2006/2007	2007	181	8	11160	MAS	Malaysia	0	1987-01-23	R	1	1	1	1
fencing	senior	male	épée	2006/2007	2007	182	8	11057	INA	Indonesia	0	1975-03-26	R	3	1	3	1
fencing	senior	male	épée	2006/2007	2007	183	8	11308	TPE	Chinese Taipei	0	1983-09-26	R	9	3	9	3
fencing	senior	male	épée	2006/2007	2007	184	8	11086	JPN	Japan	0	1974-10-05	L	10	4	10	4
fencing	senior	male	épée	2006/2007	2007	185	8	11001	THA	Thailand	0	1983-04-12	R	4	2	4	2
fencing	senior	male	épée	2006/2007	2007	186	8	11200	ITA	Italy	0	1973-08-26	R	8	3	8	3
fencing	senior	male	épée	2006/2007	2007	187	8	10854	ITA	Italy	0	1981-11-19	R	11	4	11	4
fencing	senior	male	épée	2006/2007	2007	188	8	10753	CAN	Canada	0	1981-07-26	R	7	3	7	3
fencing	senior	male	épée	2006/2007	2007	189	8	10684	IRQ	Iraq	0	1977-01-20	R	1	1	1	1
fencing	senior	male	épée	2006/2007	2007	190	8	10986	MAS	Malaysia	0	1991-10-11	R	10	4	10	4
fencing	senior	male	épée	2006/2007	2007	191	8	11247	AUS	Australia	0	1971-01-28	R	1	1	1	1
fencing	senior	male	épée	2006/2007	2007	192	8	11304	HKG	Hong Kong, China	0	1981-07-23	R	7	3	7	3
fencing	senior	male	épée	2006/2007	2007	193	8	11035	SIN	Singapore	0	1981-04-05	R	4	2	4	2
fencing	senior	male	épée	2006/2007	2007	194	8	10791	TPE	Chinese Taipei	0	1979-11-14	R	11	4	11	4
fencing	senior	male	épée	2006/2007	2007	195	8	10853	USA	United States	0	1970-01-05	R	1	1	1	1
fencing	senior	male	épée	2006/2007	2007	196	8	3446	KSA	Saudi Arabia	0	1989-08-07	L	8	3	8	3
fencing	senior	male	épée	2006/2007	2007	197	8	11020	HKG	Hong Kong, China	0	1980-05-23	R	5	2	5	2
fencing	senior	male	épée	2006/2007	2007	198	8	11294	TPE	Chinese Taipei	0	1986-06-22	R	6	2	6	2
fencing	senior	male	épée	2006/2007	2007	199	8	3588	VEN	Venezuela	0	1987-08-06	R	8	3	8	3
fencing	senior	male	épée	2006/2007	2007	200	8	10686	ESP	Spain	0	1982-12-31	R	12	4	12	4
fencing	senior	male	épée	2007/2008	2008	1	290	11251	ITA	Italy	0	1983-01-07	R	1	1	1	1
fencing	senior	male	épée	2007/2008	2008	2	230	10956	KOR	South Korea	0	1984-01-24	R	1	1	1	1
fencing	senior	male	épée	2007/2008	2008	3	220	10864	VEN	Venezuela	0	1979-01-09	R	1	1	1	1
fencing	senior	male	épée	2007/2008	2008	4	192	10970	SUI	Switzerland	0	1979-02-18	R	2	1	2	1
fencing	senior	male	épée	2007/2008	2008	5	192	11314	POL	Poland	0	1981-09-02	L	9	3	9	3
fencing	senior	male	épée	2007/2008	2008	6	186	10947	FRA	France	0	1977-01-26	R	1	1	1	1
fencing	senior	male	épée	2007/2008	2008	7	186	10748	HUN	Hungary	0	1977-04-01	R	4	2	4	2
fencing	senior	male	épée	2007/2008	2008	8	182	11288	NED	Netherlands	0	1983-10-01	R	10	4	10	4
fencing	senior	male	épée	2007/2008	2008	9	180	10935	HUN	Hungary	0	1974-12-23	L	12	4	12	4
fencing	senior	male	épée	2007/2008	2008	10	180	10973	USA	United States	0	1981-08-24	R	8	3	8	3
fencing	senior	male	épée	2007/2008	2008	11	176	10670	ESP	Spain	0	1978-06-22	R	6	2	6	2
fencing	senior	male	épée	2007/2008	2008	12	146	10946	FRA	France	0	1980-10-20	R	10	4	10	4
fencing	senior	male	épée	2007/2008	2008	13	146	10802	ITA	Italy	0	1979-04-11	R	4	2	4	2
fencing	senior	male	épée	2007/2008	2008	14	144	10982	KOR	South Korea	0	1984-08-24	L	8	3	8	3
fencing	senior	male	épée	2007/2008	2008	15	138	11189	ITA	Italy	0	1975-07-21	R	7	3	7	3
fencing	senior	male	épée	2007/2008	2008	16	132	10796	UKR	Ukraine	0	1980-01-29	L	1	1	1	1
fencing	senior	male	épée	2007/2008	2008	17	128	10874	SUI	Switzerland	0	1978-08-14	R	8	3	8	3
fencing	senior	male	épée	2007/2008	2008	18	126	10977	UKR	Ukraine	0	1982-07-15	R	7	3	7	3
fencing	senior	male	épée	2007/2008	2008	19	126	11177	FRA	France	0	1982-10-26	R	10	4	10	4
fencing	senior	male	épée	2007/2008	2008	20	122	11034	VEN	Venezuela	0	1985-08-03	L	8	3	8	3
fencing	senior	male	épée	2007/2008	2008	21	120	11044	FRA	France	0	1978-04-25	L	4	2	4	2
fencing	senior	male	épée	2007/2008	2008	22	110	11080	ITA	Italy	0	1969-12-07	L	12	4	12	4
fencing	senior	male	épée	2007/2008	2008	23	104	11312	CHN	China	0	1984-01-12	L	1	1	1	1
fencing	senior	male	épée	2007/2008	2008	24	104	11260	CAN	Canada	0	1963-05-04	R	5	2	5	2
fencing	senior	male	épée	2007/2008	2008	25	100	10711	RUS	Russia	0	1986-09-08	L	9	3	9	3
fencing	senior	male	épée	2007/2008	2008	26	92	11296	CHN	China	0	1981-03-20	R	3	1	3	1
fencing	senior	male	épée	2007/2008	2008	27	90	11066	ITA	Italy	0	1978-08-23	L	8	3	8	3
fencing	senior	male	épée	2007/2008	2008	28	88	10869	GER	Germany	0	1978-02-21	L	2	1	2	1
fencing	senior	male	épée	2007/2008	2008	29	88	11240	SUI	Switzerland	0	1982-03-08	L	3	1	3	1
fencing	senior	male	épée	2007/2008	2008	30	84	11006	HUN	Hungary	0	1971-06-28	R	6	2	6	2
fencing	senior	male	épée	2007/2008	2008	31	84	11115	UKR	Ukraine	0	1980-05-29	R	5	2	5	2
fencing	senior	male	épée	2007/2008	2008	32	84	10969	SUI	Switzerland	0	1985-09-22	R	9	3	9	3
fencing	senior	male	épée	2007/2008	2008	33	80	11069	USA	United States	0	1981-02-23	R	2	1	2	1
fencing	senior	male	épée	2007/2008	2008	34	80	11095	POL	Poland	0	1981-05-08	L	5	2	5	2
fencing	senior	male	épée	2007/2008	2008	35	78	11289	POR	Portugal	0	1984-01-12	R	1	1	1	1
fencing	senior	male	épée	2007/2008	2008	36	76	11209	GER	Germany	0	1981-04-30	R	4	2	4	2
fencing	senior	male	épée	2007/2008	2008	37	76	10981	KOR	South Korea	0	1981-05-20	R	5	2	5	2
fencing	senior	male	épée	2007/2008	2008	38	74	10987	RUS	Russia	0	1969-09-22	R	9	3	9	3
fencing	senior	male	épée	2007/2008	2008	39	70	11029	CHN	China	0	1985-10-15	R	10	4	10	4
fencing	senior	male	épée	2007/2008	2008	40	66	11207	GER	Germany	0	1978-01-21	R	1	1	1	1
fencing	senior	male	épée	2007/2008	2008	41	64	10846	EGY	Egypt	0	1986-08-09	R	8	3	8	3
fencing	senior	male	épée	2007/2008	2008	42	64	10691	KAZ	Kazakhstan	0	1986-10-05	R	10	4	10	4
fencing	senior	male	épée	2007/2008	2008	43	60	11075	VEN	Venezuela	0	1983-03-04	R	3	1	3	1
fencing	senior	male	épée	2007/2008	2008	44	58	11102	EGY	Egypt	0	1986-01-19	L	1	1	1	1
fencing	senior	male	épée	2007/2008	2008	45	58	10733	CZE	Czech Republic	0	1982-01-18	R	1	1	1	1
fencing	senior	male	épée	2007/2008	2008	46	56	11117	JPN	Japan	0	1982-11-27	R	11	4	11	4
fencing	senior	male	épée	2007/2008	2008	47	56	11119	EST	Estonia	0	1980-06-09	R	6	2	6	2
fencing	senior	male	épée	2007/2008	2008	48	54	11166	HUN	Hungary	0	1983-10-21	R	10	4	10	4
fencing	senior	male	épée	2007/2008	2008	49	54	10783	ITA	Italy	0	1979-01-17	L	1	1	1	1
fencing	senior	male	épée	2007/2008	2008	50	52	4037	VEN	Venezuela	0	1987-03-27	R	3	1	3	1
fencing	senior	male	épée	2007/2008	2008	51	52	10674	GER	Germany	0	1983-08-13	R	8	3	8	3
fencing	senior	male	épée	2007/2008	2008	52	52	10836	CHN	China	0	1980-03-08	L	3	1	3	1
fencing	senior	male	épée	2007/2008	2008	53	50	10944	EST	Estonia	0	1980-07-25	L	7	3	7	3
fencing	senior	male	épée	2007/2008	2008	54	48	11301	GBR	Great Britain	1	1981-01-05	R	1	1	5	2
fencing	senior	male	épée	2007/2008	2008	55	46	10936	CHI	Chile	0	1972-09-22	R	9	3	9	3
fencing	senior	male	épée	2007/2008	2008	56	46	11268	RUS	Russia	0	1982-05-15	L	5	2	5	2
fencing	senior	male	épée	2007/2008	2008	57	44	11171	IRI	Iran	0	1981-03-17	R	3	1	3	1
fencing	senior	male	épée	2007/2008	2008	58	44	10994	RUS	Russia	0	1973-08-07	R	8	3	8	3
fencing	senior	male	épée	2007/2008	2008	59	44	10781	ESP	Spain	0	1981-01-21	R	1	1	1	1
fencing	senior	male	épée	2007/2008	2008	60	42	10898	ARG	Argentina	0	1971-10-24	R	10	4	10	4
fencing	senior	male	épée	2007/2008	2008	61	42	10899	FRA	France	0	1984-05-29	L	5	2	5	2
fencing	senior	male	épée	2007/2008	2008	62	42	10702	POL	Poland	0	1975-07-17	L	7	3	7	3
fencing	senior	male	épée	2007/2008	2008	63	42	10879	ESP	Spain	0	1981-04-08	R	4	2	4	2
fencing	senior	male	épée	2007/2008	2008	64	40	3726	EGY	Egypt	0	1991-03-03	R	3	1	3	1
fencing	senior	male	épée	2007/2008	2008	65	40	10863	TUN	Tunisia	0	1986-07-27	R	7	3	7	3
fencing	senior	male	épée	2007/2008	2008	66	40	11073	UKR	Ukraine	0	1983-05-07	R	5	2	5	2
fencing	senior	male	épée	2007/2008	2008	67	40	11265	NOR	Norway	0	1981-07-18	L	7	3	7	3
fencing	senior	male	épée	2007/2008	2008	68	36	10955	KOR	South Korea	0	1983-02-28	R	2	1	2	1
fencing	senior	male	épée	2007/2008	2008	69	36	10834	ARG	Argentina	0	1983-12-12	R	12	4	12	4
fencing	senior	male	épée	2007/2008	2008	70	36	11306	IRI	Iran	0	1981-03-18	R	3	1	3	1
fencing	senior	male	épée	2007/2008	2008	71	34	3863	SUI	Switzerland	0	1987-08-07	R	8	3	8	3
fencing	senior	male	épée	2007/2008	2008	72	34	11151	ITA	Italy	0	1983-04-04	R	4	2	4	2
fencing	senior	male	épée	2007/2008	2008	73	34	11244	COL	Colombia	0	1981-09-20	R	9	3	9	3
fencing	senior	male	épée	2007/2008	2008	74	32	10752	FRA	France	0	1980-03-14	R	3	1	3	1
fencing	senior	male	épée	2007/2008	2008	75	32	11214	ESP	Spain	0	1973-08-23	R	8	3	8	3
fencing	senior	male	épée	2007/2008	2008	76	32	11257	USA	United States	0	1981-05-05	R	5	2	5	2
fencing	senior	male	épée	2007/2008	2008	77	30	11259	RUS	Russia	0	1983-06-02	R	6	2	6	2
fencing	senior	male	épée	2007/2008	2008	78	28	11105	SEN	Senegal	0	1980-03-25	R	3	1	3	1
fencing	senior	male	épée	2007/2008	2008	79	28	10913	USA	United States	0	1975-01-09	R	1	1	1	1
fencing	senior	male	épée	2007/2008	2008	79	28	10726	TUN	Tunisia	0	1988-10-11	R	10	4	10	4
fencing	senior	male	épée	2007/2008	2008	81	28	11086	JPN	Japan	0	1974-10-05	L	10	4	10	4
fencing	senior	male	épée	2007/2008	2008	82	28	10795	TUN	Tunisia	0	1985-07-17	R	7	3	7	3
fencing	senior	male	épée	2007/2008	2008	83	28	11300	POL	Poland	0	1980-11-01	L	11	4	11	4
fencing	senior	male	épée	2007/2008	2008	84	28	10680	KUW	Kuwait	0	1979-04-20	R	4	2	4	2
fencing	senior	male	épée	2007/2008	2008	85	28	10826	SEN	Senegal	0	1986-10-12	R	10	4	10	4
fencing	senior	male	épée	2007/2008	2008	86	28	10753	CAN	Canada	0	1981-07-26	R	7	3	7	3
fencing	senior	male	épée	2007/2008	2008	87	28	11179	AUS	Australia	0	1975-04-01	R	4	2	4	2
fencing	senior	male	épée	2007/2008	2008	88	26	11168	UKR	Ukraine	0	1984-02-07	R	2	1	2	1
fencing	senior	male	épée	2007/2008	2008	89	24	11279	USA	United States	0	1986-01-19	R	1	1	1	1
fencing	senior	male	épée	2007/2008	2008	90	24	10717	CAN	Canada	0	1983-04-04	L	4	2	4	2
fencing	senior	male	épée	2007/2008	2008	91	24	10943	FRA	France	0	1978-03-13	R	3	1	3	1
fencing	senior	male	épée	2007/2008	2008	92	24	11211	IRI	Iran	0	1985-07-17	R	7	3	7	3
fencing	senior	male	épée	2007/2008	2008	93	24	11079	POL	Poland	0	1984-10-05	L	10	4	10	4
fencing	senior	male	épée	2007/2008	2008	94	24	11068	AUT	Austria	0	1982-04-16	R	4	2	4	2
fencing	senior	male	épée	2007/2008	2008	95	24	11221	KAZ	Kazakhstan	0	1971-08-24	L	8	3	8	3
fencing	senior	male	épée	2007/2008	2008	96	24	10966	SWE	Sweden	0	1983-11-29	L	11	4	11	4
fencing	senior	male	épée	2007/2008	2008	97	22	10882	SWE	Sweden	0	1982-11-12	L	11	4	11	4
fencing	senior	male	épée	2007/2008	2008	98	22	11036	CAN	Canada	0	1976-08-25	L	8	3	8	3
fencing	senior	male	épée	2007/2008	2008	99	22	10927	NED	Netherlands	0	1982-05-12	R	5	2	5	2
fencing	senior	male	épée	2007/2008	2008	100	22	11064	SUI	Switzerland	0	1984-01-16	L	1	1	1	1
fencing	senior	male	épée	2007/2008	2008	101	20	10821	FRA	France	0	1967-11-18	R	11	4	11	4
fencing	senior	male	épée	2007/2008	2008	102	20	11050	CUB	Cuba	0	1983-07-30	L	7	3	7	3
fencing	senior	male	épée	2007/2008	2008	103	20	4414	RUS	Russia	0	1988-05-07	R	5	2	5	2
fencing	senior	male	épée	2007/2008	2008	104	18	11224	FRA	France	0	1985-01-01	R	1	1	1	1
fencing	senior	male	épée	2007/2008	2008	105	18	11198	JPN	Japan	0	1985-03-08	R	3	1	3	1
fencing	senior	male	épée	2007/2008	2008	106	18	11313	BLR	Belarus	0	1967-12-18	R	12	4	12	4
fencing	senior	male	épée	2007/2008	2008	107	18	10762	ITA	Italy	0	1974-06-17	R	6	2	6	2
fencing	senior	male	épée	2007/2008	2008	108	18	3495	NOR	Norway	0	1987-12-20	L	12	4	12	4
fencing	senior	male	épée	2007/2008	2008	109	18	11148	NOR	Norway	0	1986-12-09	R	12	4	12	4
fencing	senior	male	épée	2007/2008	2008	110	18	11285	BEL	Belgium	0	1977-03-07	R	3	1	3	1
fencing	senior	male	épée	2007/2008	2008	111	16	3928	MAS	Malaysia	0	1990-10-11	L	10	4	10	4
fencing	senior	male	épée	2007/2008	2008	111	16	10855	MAR	Morocco	0	1984-10-28	R	10	4	10	4
fencing	senior	male	épée	2007/2008	2008	113	16	10972	GUI	Guinea	0	1982-07-05	R	7	3	7	3
fencing	senior	male	épée	2007/2008	2008	114	16	10975	RUS	Russia	0	1986-07-14	R	7	3	7	3
fencing	senior	male	épée	2007/2008	2008	115	16	11173	MAR	Morocco	0	1987-12-10	R	12	4	12	4
fencing	senior	male	épée	2007/2008	2008	116	16	11043	HKG	Hong Kong, China	0	1978-01-06	R	1	1	1	1
fencing	senior	male	épée	2007/2008	2008	117	16	10996	HUN	Hungary	0	1970-02-08	L	2	1	2	1
fencing	senior	male	épée	2007/2008	2008	118	16	10716	FIN	Finland	0	1985-07-25	R	7	3	7	3
fencing	senior	male	épée	2007/2008	2008	119	16	11261	RUS	Russia	0	1985-10-18	L	10	4	10	4
fencing	senior	male	épée	2007/2008	2008	120	16	4526	USA	United States	0	1991-04-28	R	4	2	4	2
fencing	senior	male	épée	2007/2008	2008	121	16	10965	UKR	Ukraine	0	1980-01-15	R	1	1	1	1
fencing	senior	male	épée	2007/2008	2008	122	16	11220	MEX	Mexico	0	1986-12-25	R	12	4	12	4
fencing	senior	male	épée	2007/2008	2008	123	16	3762	CAN	Canada	0	1988-07-07	R	7	3	7	3
fencing	senior	male	épée	2007/2008	2008	124	16	3598	MEX	Mexico	0	1989-03-25	R	3	1	3	1
fencing	senior	male	épée	2007/2008	2008	125	16	10848	SVK	Slovakia	0	1984-05-04	R	5	2	5	2
fencing	senior	male	épée	2007/2008	2008	126	16	10718	CAN	Canada	0	1976-01-11	L	1	1	1	1
fencing	senior	male	épée	2007/2008	2008	127	16	4427	HUN	Hungary	0	1987-03-18	R	3	1	3	1
fencing	senior	male	épée	2007/2008	2008	128	16	10979	KOR	South Korea	0	1982-08-03	R	8	3	8	3
fencing	senior	male	épée	2007/2008	2008	129	16	10942	FRA	France	0	1981-02-26	R	2	1	2	1
fencing	senior	male	épée	2007/2008	2008	130	14	4279	USA	United States	0	1991-09-18	R	9	3	9	3
fencing	senior	male	épée	2007/2008	2008	131	14	10736	ITA	Italy	0	1986-03-29	L	3	1	3	1
fencing	senior	male	épée	2007/2008	2008	132	14	10968	KGZ	Kyrgyzstan	0	1973-08-29	R	8	3	8	3
fencing	senior	male	épée	2007/2008	2008	133	14	10698	CZE	Czech Republic	0	1986-07-12	R	7	3	7	3
fencing	senior	male	épée	2007/2008	2008	134	14	11229	RUS	Russia	0	1969-02-18	R	2	1	2	1
fencing	senior	male	épée	2007/2008	2008	135	14	11129	HUN	Hungary	0	1982-05-17	R	5	2	5	2
fencing	senior	male	épée	2007/2008	2008	136	12	10817	CRO	Croatia	0	1979-09-14	R	9	3	9	3
fencing	senior	male	épée	2007/2008	2008	137	12	11077	ARG	Argentina	0	1985-12-20	R	12	4	12	4
fencing	senior	male	épée	2007/2008	2008	138	12	11003	UZB	Uzbekistan	0	1980-05-08	L	5	2	5	2
fencing	senior	male	épée	2007/2008	2008	139	12	11202	EST	Estonia	0	1984-04-04	R	4	2	4	2
fencing	senior	male	épée	2007/2008	2008	140	10	10749	FRA	France	0	1984-07-03	R	7	3	7	3
fencing	senior	male	épée	2007/2008	2008	141	10	10915	FRA	France	0	1979-05-12	R	5	2	5	2
fencing	senior	male	épée	2007/2008	2008	142	10	11144	CRO	Croatia	0	1980-10-17	R	10	4	10	4
fencing	senior	male	épée	2007/2008	2008	143	10	10851	ESP	Spain	0	1986-03-03	R	3	1	3	1
fencing	senior	male	épée	2007/2008	2008	144	10	10983	GER	Germany	0	1980-01-07	R	1	1	1	1
fencing	senior	male	épée	2007/2008	2008	145	10	10806	CZE	Czech Republic	0	1977-07-17	R	7	3	7	3
fencing	senior	male	épée	2007/2008	2008	146	10	11021	GER	Germany	0	1986-04-15	R	4	2	4	2
fencing	senior	male	épée	2007/2008	2008	147	10	11234	HUN	Hungary	0	1980-04-02	R	4	2	4	2
fencing	senior	male	épée	2007/2008	2008	148	10	10878	ESP	Spain	0	1985-10-22	R	10	4	10	4
fencing	senior	male	épée	2007/2008	2008	149	10	11155	POL	Poland	0	1980-09-24	L	9	3	9	3
fencing	senior	male	épée	2007/2008	2008	150	9	10832	BUL	Bulgaria	0	1975-12-05	R	12	4	12	4
fencing	senior	male	épée	2007/2008	2008	151	8	11116	SRB	Serbia	0	1982-06-01	R	6	2	6	2
fencing	senior	male	épée	2007/2008	2008	152	8	3588	VEN	Venezuela	0	1987-08-06	R	8	3	8	3
fencing	senior	male	épée	2007/2008	2008	153	8	10822	FRA	France	0	1977-07-19	R	7	3	7	3
fencing	senior	male	épée	2007/2008	2008	154	8	11089	FRA	France	0	1973-06-02	R	6	2	6	2
fencing	senior	male	épée	2007/2008	2008	155	8	11031	USA	United States	0	1973-06-22	R	6	2	6	2
fencing	senior	male	épée	2007/2008	2008	156	8	11281	FRA	France	0	1982-12-07	R	12	4	12	4
fencing	senior	male	épée	2007/2008	2008	156	8	10771	ITA	Italy	0	1978-12-08	R	12	4	12	4
fencing	senior	male	épée	2007/2008	2008	158	8	10991	FIN	Finland	0	1983-06-20	R	6	2	6	2
fencing	senior	male	épée	2007/2008	2008	159	8	11174	FRA	France	0	1987-04-29	R	4	2	4	2
fencing	senior	male	épée	2007/2008	2008	160	8	11194	COL	Colombia	0	NA	R	99	99	99	99
fencing	senior	male	épée	2007/2008	2008	160	8	10772	CHI	Chile	0	1983-07-16	R	7	3	7	3
fencing	senior	male	épée	2007/2008	2008	162	8	10818	MEX	Mexico	0	1981-03-04	R	3	1	3	1
fencing	senior	male	épée	2007/2008	2008	163	8	10939	JPN	Japan	0	1986-03-09	L	3	1	3	1
fencing	senior	male	épée	2007/2008	2008	164	8	10929	TPE	Chinese Taipei	0	1985-05-23	R	5	2	5	2
fencing	senior	male	épée	2007/2008	2008	165	8	10778	COL	Colombia	0	1983-09-04	R	9	3	9	3
fencing	senior	male	épée	2007/2008	2008	166	8	11201	COL	Colombia	0	1989-04-12	R	4	2	4	2
fencing	senior	male	épée	2007/2008	2008	167	8	11020	HKG	Hong Kong, China	0	1980-05-23	R	5	2	5	2
fencing	senior	male	épée	2007/2008	2008	167	8	4285	BOL	Bolivia	0	1987-03-31	R	3	1	3	1
fencing	senior	male	épée	2007/2008	2008	169	8	11218	ITA	Italy	0	1986-10-27	R	10	4	10	4
fencing	senior	male	épée	2007/2008	2008	170	8	11321	POL	Poland	0	1981-06-23	R	6	2	6	2
fencing	senior	male	épée	2007/2008	2008	171	8	11124	JPN	Japan	0	1978-04-09	R	4	2	4	2
fencing	senior	male	épée	2007/2008	2008	172	8	10686	ESP	Spain	0	1982-12-31	R	12	4	12	4
fencing	senior	male	épée	2007/2008	2008	173	8	11083	KGZ	Kyrgyzstan	0	1974-03-08	R	3	1	3	1
fencing	senior	male	épée	2007/2008	2008	174	8	10875	IRI	Iran	0	1975-09-19	R	9	3	9	3
fencing	senior	male	épée	2007/2008	2008	175	8	10687	UZB	Uzbekistan	0	1989-06-30	R	6	2	6	2
fencing	senior	male	épée	2007/2008	2008	176	8	11275	HKG	Hong Kong, China	0	1978-05-20	R	5	2	5	2
fencing	senior	male	épée	2007/2008	2008	177	8	11045	FRA	France	0	1972-11-11	R	11	4	11	4
fencing	senior	male	épée	2007/2008	2008	178	8	4231	HUN	Hungary	0	1988-03-05	R	3	1	3	1
fencing	senior	male	épée	2007/2008	2008	179	8	11304	HKG	Hong Kong, China	0	1981-07-23	R	7	3	7	3
fencing	senior	male	épée	2007/2008	2008	180	8	11071	ITA	Italy	0	1974-01-17	R	1	1	1	1
fencing	senior	male	épée	2007/2008	2008	181	8	10792	KGZ	Kyrgyzstan	0	1976-11-01	R	11	4	11	4
fencing	senior	male	épée	2007/2008	2008	182	8	11035	SIN	Singapore	0	1981-04-05	R	4	2	4	2
fencing	senior	male	épée	2007/2008	2008	183	8	10871	UZB	Uzbekistan	0	1987-07-19	R	7	3	7	3
fencing	senior	male	épée	2007/2008	2008	184	8	11127	UKR	Ukraine	0	1980-07-25	L	7	3	7	3
fencing	senior	male	épée	2007/2008	2008	185	8	10713	KAZ	Kazakhstan	0	1975-04-20	L	4	2	4	2
fencing	senior	male	épée	2007/2008	2008	186	8	10854	ITA	Italy	0	1981-11-19	R	11	4	11	4
fencing	senior	male	épée	2007/2008	2008	187	8	10910	SUI	Switzerland	0	1981-08-01	R	8	3	8	3
fencing	senior	male	épée	2007/2008	2008	188	8	10728	GBR	Great Britain	1	1986-06-02	R	6	2	10	4
fencing	senior	male	épée	2007/2008	2008	189	6	11246	SWE	Sweden	0	1979-10-30	R	10	4	10	4
fencing	senior	male	épée	2007/2008	2008	190	6	11217	FIN	Finland	0	1970-05-01	R	5	2	5	2
fencing	senior	male	épée	2007/2008	2008	191	6	11236	CRO	Croatia	0	1985-04-29	R	4	2	4	2
fencing	senior	male	épée	2007/2008	2008	192	6	4390	USA	United States	0	1987-07-09	R	7	3	7	3
fencing	senior	male	épée	2007/2008	2008	193	6	10798	ITA	Italy	0	1983-02-07	R	2	1	2	1
fencing	senior	male	épée	2007/2008	2008	194	6	10999	NOR	Norway	0	1986-03-13	R	3	1	3	1
fencing	senior	male	épée	2007/2008	2008	195	6	3539	FRA	France	0	1988-01-08	R	1	1	1	1
fencing	senior	male	épée	2007/2008	2008	196	6	10840	UKR	Ukraine	0	1982-04-11	L	4	2	4	2
fencing	senior	male	épée	2007/2008	2008	197	6	11178	FRA	France	0	1977-12-28	R	12	4	12	4
fencing	senior	male	épée	2007/2008	2008	198	6	4451	ITA	Italy	0	1988-04-16	L	4	2	4	2
fencing	senior	male	épée	2007/2008	2008	199	6	10896	USA	United States	0	1980-04-07	R	4	2	4	2
fencing	senior	male	épée	2007/2008	2008	200	6	11302	RSA	South Africa	0	1971-02-08	L	2	1	2	1
fencing	senior	male	épée	2008/2009	2009	1	310	10899	FRA	France	0	1984-05-29	L	5	2	5	2
fencing	senior	male	épée	2008/2009	2009	2	252	11207	GER	Germany	0	1978-01-21	R	1	1	1	1
fencing	senior	male	épée	2008/2009	2009	3	224	11189	ITA	Italy	0	1975-07-21	R	7	3	7	3
fencing	senior	male	épée	2008/2009	2009	4	186	10869	GER	Germany	0	1978-02-21	L	2	1	2	1
fencing	senior	male	épée	2008/2009	2009	5	168	10748	HUN	Hungary	0	1977-04-01	R	4	2	4	2
fencing	senior	male	épée	2008/2009	2009	6	158	10670	ESP	Spain	0	1978-06-22	R	6	2	6	2
fencing	senior	male	épée	2008/2009	2009	7	156	10864	VEN	Venezuela	0	1979-01-09	R	1	1	1	1
fencing	senior	male	épée	2008/2009	2009	8	156	11151	ITA	Italy	0	1983-04-04	R	4	2	4	2
fencing	senior	male	épée	2008/2009	2009	9	156	11251	ITA	Italy	0	1983-01-07	R	1	1	1	1
fencing	senior	male	épée	2008/2009	2009	10	152	10947	FRA	France	0	1977-01-26	R	1	1	1	1
fencing	senior	male	épée	2008/2009	2009	11	152	10973	USA	United States	0	1981-08-24	R	8	3	8	3
fencing	senior	male	épée	2008/2009	2009	12	140	11044	FRA	France	0	1978-04-25	L	4	2	4	2
fencing	senior	male	épée	2008/2009	2009	13	140	11066	ITA	Italy	0	1978-08-23	L	8	3	8	3
fencing	senior	male	épée	2008/2009	2009	14	138	11119	EST	Estonia	0	1980-06-09	R	6	2	6	2
fencing	senior	male	épée	2008/2009	2009	15	132	11034	VEN	Venezuela	0	1985-08-03	L	8	3	8	3
fencing	senior	male	épée	2008/2009	2009	16	130	10711	RUS	Russia	0	1986-09-08	L	9	3	9	3
fencing	senior	male	épée	2008/2009	2009	17	120	11177	FRA	France	0	1982-10-26	R	10	4	10	4
fencing	senior	male	épée	2008/2009	2009	18	116	11288	NED	Netherlands	0	1983-10-01	R	10	4	10	4
fencing	senior	male	épée	2008/2009	2009	19	104	10802	ITA	Italy	0	1979-04-11	R	4	2	4	2
fencing	senior	male	épée	2008/2009	2009	20	102	11234	HUN	Hungary	0	1980-04-02	R	4	2	4	2
fencing	senior	male	épée	2008/2009	2009	21	100	10753	CAN	Canada	0	1981-07-26	R	7	3	7	3
fencing	senior	male	épée	2008/2009	2009	22	98	11289	POR	Portugal	0	1984-01-12	R	1	1	1	1
fencing	senior	male	épée	2008/2009	2009	23	86	10977	UKR	Ukraine	0	1982-07-15	R	7	3	7	3
fencing	senior	male	épée	2008/2009	2009	24	84	11209	GER	Germany	0	1981-04-30	R	4	2	4	2
fencing	senior	male	épée	2008/2009	2009	25	80	11029	CHN	China	0	1985-10-15	R	10	4	10	4
fencing	senior	male	épée	2008/2009	2009	26	78	11166	HUN	Hungary	0	1983-10-21	R	10	4	10	4
fencing	senior	male	épée	2008/2009	2009	27	78	11069	USA	United States	0	1981-02-23	R	2	1	2	1
fencing	senior	male	épée	2008/2009	2009	28	78	11168	UKR	Ukraine	0	1984-02-07	R	2	1	2	1
fencing	senior	male	épée	2008/2009	2009	29	78	10969	SUI	Switzerland	0	1985-09-22	R	9	3	9	3
fencing	senior	male	épée	2008/2009	2009	30	76	3863	SUI	Switzerland	0	1987-08-07	R	8	3	8	3
fencing	senior	male	épée	2008/2009	2009	31	76	11073	UKR	Ukraine	0	1983-05-07	R	5	2	5	2
fencing	senior	male	épée	2008/2009	2009	32	74	11314	POL	Poland	0	1981-09-02	L	9	3	9	3
fencing	senior	male	épée	2008/2009	2009	33	72	11079	POL	Poland	0	1984-10-05	L	10	4	10	4
fencing	senior	male	épée	2008/2009	2009	34	70	11240	SUI	Switzerland	0	1982-03-08	L	3	1	3	1
fencing	senior	male	épée	2008/2009	2009	35	66	3726	EGY	Egypt	0	1991-03-03	R	3	1	3	1
fencing	senior	male	épée	2008/2009	2009	36	66	10717	CAN	Canada	0	1983-04-04	L	4	2	4	2
fencing	senior	male	épée	2008/2009	2009	37	62	10935	HUN	Hungary	0	1974-12-23	L	12	4	12	4
fencing	senior	male	épée	2008/2009	2009	38	60	11048	CHN	China	0	1982-06-27	L	6	2	6	2
fencing	senior	male	épée	2008/2009	2009	39	60	11117	JPN	Japan	0	1982-11-27	R	11	4	11	4
fencing	senior	male	épée	2008/2009	2009	40	60	10796	UKR	Ukraine	0	1980-01-29	L	1	1	1	1
fencing	senior	male	épée	2008/2009	2009	41	58	4037	VEN	Venezuela	0	1987-03-27	R	3	1	3	1
fencing	senior	male	épée	2008/2009	2009	42	56	10944	EST	Estonia	0	1980-07-25	L	7	3	7	3
fencing	senior	male	épée	2008/2009	2009	43	54	3638	POR	Portugal	0	1987-03-08	L	3	1	3	1
fencing	senior	male	épée	2008/2009	2009	44	54	11301	GBR	Great Britain	1	1981-01-05	R	1	1	5	2
fencing	senior	male	épée	2008/2009	2009	45	52	10845	EGY	Egypt	0	1985-04-20	R	4	2	4	2
fencing	senior	male	épée	2008/2009	2009	46	52	10783	ITA	Italy	0	1979-01-17	L	1	1	1	1
fencing	senior	male	épée	2008/2009	2009	47	52	11095	POL	Poland	0	1981-05-08	L	5	2	5	2
fencing	senior	male	épée	2008/2009	2009	48	48	4260	EST	Estonia	0	1987-11-10	R	11	4	11	4
fencing	senior	male	épée	2008/2009	2009	49	48	11265	NOR	Norway	0	1981-07-18	L	7	3	7	3
fencing	senior	male	épée	2008/2009	2009	50	46	11306	IRI	Iran	0	1981-03-18	R	3	1	3	1
fencing	senior	male	épée	2008/2009	2009	51	46	11268	RUS	Russia	0	1982-05-15	L	5	2	5	2
fencing	senior	male	épée	2008/2009	2009	52	46	10752	FRA	France	0	1980-03-14	R	3	1	3	1
fencing	senior	male	épée	2008/2009	2009	53	44	11312	CHN	China	0	1984-01-12	L	1	1	1	1
fencing	senior	male	épée	2008/2009	2009	54	42	11138	FRA	France	0	1986-02-19	L	2	1	2	1
fencing	senior	male	épée	2008/2009	2009	55	42	11050	CUB	Cuba	0	1983-07-30	L	7	3	7	3
fencing	senior	male	épée	2008/2009	2009	56	42	10840	UKR	Ukraine	0	1982-04-11	L	4	2	4	2
fencing	senior	male	épée	2008/2009	2009	57	42	10957	KOR	South Korea	0	1981-03-27	R	3	1	3	1
fencing	senior	male	épée	2008/2009	2009	58	42	10970	SUI	Switzerland	0	1979-02-18	R	2	1	2	1
fencing	senior	male	épée	2008/2009	2009	59	40	11197	EGY	Egypt	0	1980-09-11	R	9	3	9	3
fencing	senior	male	épée	2008/2009	2009	60	40	10863	TUN	Tunisia	0	1986-07-27	R	7	3	7	3
fencing	senior	male	épée	2008/2009	2009	61	40	11115	UKR	Ukraine	0	1980-05-29	R	5	2	5	2
fencing	senior	male	épée	2008/2009	2009	62	40	4505	CHN	China	0	1988-01-03	R	1	1	1	1
fencing	senior	male	épée	2008/2009	2009	63	38	10764	USA	United States	0	1985-06-18	R	6	2	6	2
fencing	senior	male	épée	2008/2009	2009	64	38	11075	VEN	Venezuela	0	1983-03-04	R	3	1	3	1
fencing	senior	male	épée	2008/2009	2009	65	38	10879	ESP	Spain	0	1981-04-08	R	4	2	4	2
fencing	senior	male	épée	2008/2009	2009	66	36	3527	ISR	Israel	0	1987-06-21	R	6	2	6	2
fencing	senior	male	épée	2008/2009	2009	67	36	11199	JPN	Japan	0	1984-02-02	R	2	1	2	1
fencing	senior	male	épée	2008/2009	2009	68	36	11036	CAN	Canada	0	1976-08-25	L	8	3	8	3
fencing	senior	male	épée	2008/2009	2009	69	36	10983	GER	Germany	0	1980-01-07	R	1	1	1	1
fencing	senior	male	épée	2008/2009	2009	70	36	10776	GBR	Great Britain	1	1979-12-03	L	12	4	4	2
fencing	senior	male	épée	2008/2009	2009	71	36	10781	ESP	Spain	0	1981-01-21	R	1	1	1	1
fencing	senior	male	épée	2008/2009	2009	72	34	10733	CZE	Czech Republic	0	1982-01-18	R	1	1	1	1
fencing	senior	male	épée	2008/2009	2009	73	34	3539	FRA	France	0	1988-01-08	R	1	1	1	1
fencing	senior	male	épée	2008/2009	2009	74	34	10691	KAZ	Kazakhstan	0	1986-10-05	R	10	4	10	4
fencing	senior	male	épée	2008/2009	2009	75	34	10851	ESP	Spain	0	1986-03-03	R	3	1	3	1
fencing	senior	male	épée	2008/2009	2009	76	32	10853	USA	United States	0	1970-01-05	R	1	1	1	1
fencing	senior	male	épée	2008/2009	2009	77	32	4451	ITA	Italy	0	1988-04-16	L	4	2	4	2
fencing	senior	male	épée	2008/2009	2009	78	32	10913	USA	United States	0	1975-01-09	R	1	1	1	1
fencing	senior	male	épée	2008/2009	2009	79	30	10846	EGY	Egypt	0	1986-08-09	R	8	3	8	3
fencing	senior	male	épée	2008/2009	2009	80	30	10854	ITA	Italy	0	1981-11-19	R	11	4	11	4
fencing	senior	male	épée	2008/2009	2009	81	30	10702	POL	Poland	0	1975-07-17	L	7	3	7	3
fencing	senior	male	épée	2008/2009	2009	82	30	10734	RUS	Russia	0	1983-02-20	L	2	1	2	1
fencing	senior	male	épée	2008/2009	2009	83	30	3874	ISR	Israel	0	1991-10-12	R	10	4	10	4
fencing	senior	male	épée	2008/2009	2009	84	30	11259	RUS	Russia	0	1983-06-02	R	6	2	6	2
fencing	senior	male	épée	2008/2009	2009	85	28	10882	SWE	Sweden	0	1982-11-12	L	11	4	11	4
fencing	senior	male	épée	2008/2009	2009	86	28	11161	MAR	Morocco	0	1975-05-08	R	5	2	5	2
fencing	senior	male	épée	2008/2009	2009	87	28	11055	RSA	South Africa	0	1988-03-09	R	3	1	3	1
fencing	senior	male	épée	2008/2009	2009	88	28	10841	COD	Democratic Republic of the Congo	0	1988-07-16	R	7	3	7	3
fencing	senior	male	épée	2008/2009	2009	89	28	10892	BRA	Brazil	0	1977-10-21	R	10	4	10	4
fencing	senior	male	épée	2008/2009	2009	90	28	10965	UKR	Ukraine	0	1980-01-15	R	1	1	1	1
fencing	senior	male	épée	2008/2009	2009	91	28	10674	GER	Germany	0	1983-08-13	R	8	3	8	3
fencing	senior	male	épée	2008/2009	2009	92	27	11171	IRI	Iran	0	1981-03-17	R	3	1	3	1
fencing	senior	male	épée	2008/2009	2009	93	26	11319	ISR	Israel	0	1984-03-18	R	3	1	3	1
fencing	senior	male	épée	2008/2009	2009	94	24	10927	NED	Netherlands	0	1982-05-12	R	5	2	5	2
fencing	senior	male	épée	2008/2009	2009	95	24	10834	ARG	Argentina	0	1983-12-12	R	12	4	12	4
fencing	senior	male	épée	2008/2009	2009	96	24	10956	KOR	South Korea	0	1984-01-24	R	1	1	1	1
fencing	senior	male	épée	2008/2009	2009	97	24	3560	FRA	France	0	1988-11-05	R	11	4	11	4
fencing	senior	male	épée	2008/2009	2009	98	24	10713	KAZ	Kazakhstan	0	1975-04-20	L	4	2	4	2
fencing	senior	male	épée	2008/2009	2009	99	24	11148	NOR	Norway	0	1986-12-09	R	12	4	12	4
fencing	senior	male	épée	2008/2009	2009	100	24	10836	CHN	China	0	1980-03-08	L	3	1	3	1
fencing	senior	male	épée	2008/2009	2009	101	23	11118	USA	United States	0	1967-07-20	R	7	3	7	3
fencing	senior	male	épée	2008/2009	2009	102	22	11031	USA	United States	0	1973-06-22	R	6	2	6	2
fencing	senior	male	épée	2008/2009	2009	103	22	11021	GER	Germany	0	1986-04-15	R	4	2	4	2
fencing	senior	male	épée	2008/2009	2009	104	22	10756	RUS	Russia	0	1986-07-07	L	7	3	7	3
fencing	senior	male	épée	2008/2009	2009	105	22	11264	SWE	Sweden	0	1961-04-08	R	4	2	4	2
fencing	senior	male	épée	2008/2009	2009	106	22	11317	CHN	China	0	1980-02-01	R	2	1	2	1
fencing	senior	male	épée	2008/2009	2009	107	22	11174	FRA	France	0	1987-04-29	R	4	2	4	2
fencing	senior	male	épée	2008/2009	2009	108	22	10806	CZE	Czech Republic	0	1977-07-17	R	7	3	7	3
fencing	senior	male	épée	2008/2009	2009	109	20	11020	HKG	Hong Kong, China	0	1980-05-23	R	5	2	5	2
fencing	senior	male	épée	2008/2009	2009	110	20	3785	ARM	Armenia	0	1987-11-22	R	11	4	11	4
fencing	senior	male	épée	2008/2009	2009	111	20	11241	GER	Germany	0	1985-01-26	R	1	1	1	1
fencing	senior	male	épée	2008/2009	2009	112	20	3475	POR	Portugal	0	1988-10-07	R	10	4	10	4
fencing	senior	male	épée	2008/2009	2009	113	20	4427	HUN	Hungary	0	1987-03-18	R	3	1	3	1
fencing	senior	male	épée	2008/2009	2009	114	20	3769	ITA	Italy	0	1989-06-21	R	6	2	6	2
fencing	senior	male	épée	2008/2009	2009	115	20	10699	CZE	Czech Republic	0	1986-07-12	R	7	3	7	3
fencing	senior	male	épée	2008/2009	2009	116	20	10698	CZE	Czech Republic	0	1986-07-12	R	7	3	7	3
fencing	senior	male	épée	2008/2009	2009	117	20	10982	KOR	South Korea	0	1984-08-24	L	8	3	8	3
fencing	senior	male	épée	2008/2009	2009	118	20	4414	RUS	Russia	0	1988-05-07	R	5	2	5	2
fencing	senior	male	épée	2008/2009	2009	119	19	10694	EST	Estonia	0	1982-02-18	L	2	1	2	1
fencing	senior	male	épée	2008/2009	2009	120	18	10723	BRA	Brazil	0	1987-04-06	R	4	2	4	2
fencing	senior	male	épée	2008/2009	2009	121	18	11154	ROU	Romania	0	1985-11-01	R	11	4	11	4
fencing	senior	male	épée	2008/2009	2009	122	18	10964	NED	Netherlands	0	1964-08-10	R	8	3	8	3
fencing	senior	male	épée	2008/2009	2009	123	17	10716	FIN	Finland	0	1985-07-25	R	7	3	7	3
fencing	senior	male	épée	2008/2009	2009	124	16	11255	GBR	Great Britain	1	1982-01-24	R	1	1	5	2
fencing	senior	male	épée	2008/2009	2009	125	16	10745	ITA	Italy	0	1985-02-26	R	2	1	2	1
fencing	senior	male	épée	2008/2009	2009	126	16	11178	FRA	France	0	1977-12-28	R	12	4	12	4
fencing	senior	male	épée	2008/2009	2009	127	16	11244	COL	Colombia	0	1981-09-20	R	9	3	9	3
fencing	senior	male	épée	2008/2009	2009	128	16	10962	TUN	Tunisia	0	1986-12-22	L	12	4	12	4
fencing	senior	male	épée	2008/2009	2009	129	16	11072	RSA	South Africa	0	1988-12-17	R	12	4	12	4
fencing	senior	male	épée	2008/2009	2009	130	16	10855	MAR	Morocco	0	1984-10-28	R	10	4	10	4
fencing	senior	male	épée	2008/2009	2009	131	16	10895	MAR	Morocco	0	1982-01-03	R	1	1	1	1
fencing	senior	male	épée	2008/2009	2009	132	16	10696	ESP	Spain	0	1985-12-14	R	12	4	12	4
fencing	senior	male	épée	2008/2009	2009	133	16	11267	SEN	Senegal	0	1988-08-09	R	8	3	8	3
fencing	senior	male	épée	2008/2009	2009	134	16	11051	RSA	South Africa	0	1987-04-26	R	4	2	4	2
fencing	senior	male	épée	2008/2009	2009	135	16	11106	RSA	South Africa	0	1986-07-15	L	7	3	7	3
fencing	senior	male	épée	2008/2009	2009	136	16	11105	SEN	Senegal	0	1980-03-25	R	3	1	3	1
fencing	senior	male	épée	2008/2009	2009	136	16	10697	GUA	Guatemala	0	1989-11-04	L	11	4	11	4
fencing	senior	male	épée	2008/2009	2009	138	16	11300	POL	Poland	0	1980-11-01	L	11	4	11	4
fencing	senior	male	épée	2008/2009	2009	139	14	10671	IRI	Iran	0	1978-07-29	R	7	3	7	3
fencing	senior	male	épée	2008/2009	2009	140	14	11210	BRA	Brazil	0	1985-02-13	R	2	1	2	1
fencing	senior	male	épée	2008/2009	2009	141	14	4270	IRI	Iran	0	1990-02-11	R	2	1	2	1
fencing	senior	male	épée	2008/2009	2009	142	14	10710	AUS	Australia	0	1978-03-17	R	3	1	3	1
fencing	senior	male	épée	2008/2009	2009	143	14	10988	JPN	Japan	0	1986-12-27	R	12	4	12	4
fencing	senior	male	épée	2008/2009	2009	144	14	4454	GER	Germany	0	1988-07-14	R	7	3	7	3
fencing	senior	male	épée	2008/2009	2009	145	14	11129	HUN	Hungary	0	1982-05-17	R	5	2	5	2
fencing	senior	male	épée	2008/2009	2009	146	14	10788	ESP	Spain	0	1980-10-18	R	10	4	10	4
fencing	senior	male	épée	2008/2009	2009	147	14	10901	KAZ	Kazakhstan	0	1985-12-02	R	12	4	12	4
fencing	senior	male	épée	2008/2009	2009	148	12	11087	NOR	Norway	0	1976-04-03	L	4	2	4	2
fencing	senior	male	épée	2008/2009	2009	149	12	3665	NED	Netherlands	0	1989-10-30	R	10	4	10	4
fencing	senior	male	épée	2008/2009	2009	150	12	4360	IRI	Iran	0	1988-09-30	R	9	3	9	3
fencing	senior	male	épée	2008/2009	2009	151	12	11013	UKR	Ukraine	0	1984-02-09	R	2	1	2	1
fencing	senior	male	épée	2008/2009	2009	152	12	10873	ARG	Argentina	0	1967-10-25	R	10	4	10	4
fencing	senior	male	épée	2008/2009	2009	153	12	11163	ESA	El Salvador	0	1982-10-25	R	10	4	10	4
fencing	senior	male	épée	2008/2009	2009	154	12	11022	BRA	Brazil	0	1961-08-19	R	8	3	8	3
fencing	senior	male	épée	2008/2009	2009	155	12	11298	CHN	China	0	1976-05-04	R	5	2	5	2
fencing	senior	male	épée	2008/2009	2009	156	12	10810	ARG	Argentina	0	1967-12-30	R	12	4	12	4
fencing	senior	male	épée	2008/2009	2009	157	12	11313	BLR	Belarus	0	1967-12-18	R	12	4	12	4
fencing	senior	male	épée	2008/2009	2009	158	12	10943	FRA	France	0	1978-03-13	R	3	1	3	1
fencing	senior	male	épée	2008/2009	2009	159	12	10936	CHI	Chile	0	1972-09-22	R	9	3	9	3
fencing	senior	male	épée	2008/2009	2009	160	12	10675	GER	Germany	0	1982-04-06	R	4	2	4	2
fencing	senior	male	épée	2008/2009	2009	161	12	3495	NOR	Norway	0	1987-12-20	L	12	4	12	4
fencing	senior	male	épée	2008/2009	2009	162	12	11003	UZB	Uzbekistan	0	1980-05-08	L	5	2	5	2
fencing	senior	male	épée	2008/2009	2009	163	12	3608	BLR	Belarus	0	1988-12-24	R	12	4	12	4
fencing	senior	male	épée	2008/2009	2009	164	12	10968	KGZ	Kyrgyzstan	0	1973-08-29	R	8	3	8	3
fencing	senior	male	épée	2008/2009	2009	165	11	4283	GER	Germany	0	1988-10-19	L	10	4	10	4
fencing	senior	male	épée	2008/2009	2009	166	10	4507	USA	United States	0	1990-04-22	L	4	2	4	2
fencing	senior	male	épée	2008/2009	2009	167	10	3729	IRL	Ireland	0	1987-02-14	L	2	1	2	1
fencing	senior	male	épée	2008/2009	2009	168	10	11254	NOR	Norway	0	1986-09-04	R	9	3	9	3
fencing	senior	male	épée	2008/2009	2009	169	10	4390	USA	United States	0	1987-07-09	R	7	3	7	3
fencing	senior	male	épée	2008/2009	2009	170	10	11162	ESA	El Salvador	0	1985-03-16	R	3	1	3	1
fencing	senior	male	épée	2008/2009	2009	171	10	4163	GER	Germany	0	1988-02-12	R	2	1	2	1
fencing	senior	male	épée	2008/2009	2009	172	10	10921	ESA	El Salvador	0	1991-06-06	R	6	2	6	2
fencing	senior	male	épée	2008/2009	2009	173	10	10763	SEN	Senegal	0	1981-06-29	L	6	2	6	2
fencing	senior	male	épée	2008/2009	2009	174	10	11064	SUI	Switzerland	0	1984-01-16	L	1	1	1	1
fencing	senior	male	épée	2008/2009	2009	175	10	11297	CHN	China	0	1988-02-11	R	2	1	2	1
fencing	senior	male	épée	2008/2009	2009	176	10	11104	KGZ	Kyrgyzstan	0	1982-11-04	L	11	4	11	4
fencing	senior	male	épée	2008/2009	2009	177	9	3645	HUN	Hungary	0	1987-10-22	R	10	4	10	4
fencing	senior	male	épée	2008/2009	2009	178	9	10817	CRO	Croatia	0	1979-09-14	R	9	3	9	3
fencing	senior	male	épée	2008/2009	2009	179	9	11153	IRI	Iran	0	1986-07-07	R	7	3	7	3
fencing	senior	male	épée	2008/2009	2009	180	9	11175	USA	United States	0	1950-09-18	L	9	3	9	3
fencing	senior	male	épée	2008/2009	2009	181	8	10880	SWE	Sweden	0	1972-04-25	R	4	2	4	2
fencing	senior	male	épée	2008/2009	2009	182	8	11068	AUT	Austria	0	1982-04-16	R	4	2	4	2
fencing	senior	male	épée	2008/2009	2009	183	8	4495	DEN	Denmark	0	1993-08-04	R	8	3	8	3
fencing	senior	male	épée	2008/2009	2009	184	8	11116	SRB	Serbia	0	1982-06-01	R	6	2	6	2
fencing	senior	male	épée	2008/2009	2009	185	8	11275	HKG	Hong Kong, China	0	1978-05-20	R	5	2	5	2
fencing	senior	male	épée	2008/2009	2009	186	8	10859	IRI	Iran	0	1989-01-01	R	1	1	1	1
fencing	senior	male	épée	2008/2009	2009	187	8	11247	AUS	Australia	0	1971-01-28	R	1	1	1	1
fencing	senior	male	épée	2008/2009	2009	187	8	10683	IRI	Iran	0	1980-06-29	R	6	2	6	2
fencing	senior	male	épée	2008/2009	2009	189	8	11320	EST	Estonia	0	1962-04-10	R	4	2	4	2
fencing	senior	male	épée	2008/2009	2009	189	8	10937	ISR	Israel	0	1986-08-05	R	8	3	8	3
fencing	senior	male	épée	2008/2009	2009	191	8	10903	AZE	Azerbaijan	0	1982-05-10	R	5	2	5	2
fencing	senior	male	épée	2008/2009	2009	192	8	11243	CAN	Canada	0	1976-07-21	R	7	3	7	3
fencing	senior	male	épée	2008/2009	2009	193	8	4174	AZE	Azerbaijan	0	1990-01-31	R	1	1	1	1
fencing	senior	male	épée	2008/2009	2009	194	8	10993	POL	Poland	0	1986-05-22	R	5	2	5	2
fencing	senior	male	épée	2008/2009	2009	195	8	4279	USA	United States	0	1991-09-18	R	9	3	9	3
fencing	senior	male	épée	2008/2009	2009	196	8	11077	ARG	Argentina	0	1985-12-20	R	12	4	12	4
fencing	senior	male	épée	2008/2009	2009	196	8	3786	IRI	Iran	0	1989-01-01	R	1	1	1	1
fencing	senior	male	épée	2008/2009	2009	196	8	11028	AUS	Australia	0	1989-11-04	R	11	4	11	4
fencing	senior	male	épée	2008/2009	2009	199	8	11211	IRI	Iran	0	1985-07-17	R	7	3	7	3
fencing	senior	male	épée	2008/2009	2009	200	8	10818	MEX	Mexico	0	1981-03-04	R	3	1	3	1
fencing	senior	male	épée	2009/2010	2010	1	218	10899	FRA	France	0	1984-05-29	L	5	2	5	2
fencing	senior	male	épée	2009/2010	2010	2	188	10869	GER	Germany	0	1978-02-21	L	2	1	2	1
fencing	senior	male	épée	2009/2010	2010	3	176	11119	EST	Estonia	0	1980-06-09	R	6	2	6	2
fencing	senior	male	épée	2009/2010	2010	4	168	11044	FRA	France	0	1978-04-25	L	4	2	4	2
fencing	senior	male	épée	2009/2010	2010	5	158	11151	ITA	Italy	0	1983-04-04	R	4	2	4	2
fencing	senior	male	épée	2009/2010	2010	6	152	10973	USA	United States	0	1981-08-24	R	8	3	8	3
fencing	senior	male	épée	2009/2010	2010	7	148	10957	KOR	South Korea	0	1981-03-27	R	3	1	3	1
fencing	senior	male	épée	2009/2010	2010	8	148	10748	HUN	Hungary	0	1977-04-01	R	4	2	4	2
fencing	senior	male	épée	2009/2010	2010	9	144	4414	RUS	Russia	0	1988-05-07	R	5	2	5	2
fencing	senior	male	épée	2009/2010	2010	10	138	3863	SUI	Switzerland	0	1987-08-07	R	8	3	8	3
fencing	senior	male	épée	2009/2010	2010	11	138	11034	VEN	Venezuela	0	1985-08-03	L	8	3	8	3
fencing	senior	male	épée	2009/2010	2010	12	132	10670	ESP	Spain	0	1978-06-22	R	6	2	6	2
fencing	senior	male	épée	2009/2010	2010	13	120	11177	FRA	France	0	1982-10-26	R	10	4	10	4
fencing	senior	male	épée	2009/2010	2010	14	120	11189	ITA	Italy	0	1975-07-21	R	7	3	7	3
fencing	senior	male	épée	2009/2010	2010	15	120	11288	NED	Netherlands	0	1983-10-01	R	10	4	10	4
fencing	senior	male	épée	2009/2010	2010	16	118	10753	CAN	Canada	0	1981-07-26	R	7	3	7	3
fencing	senior	male	épée	2009/2010	2010	17	116	11259	RUS	Russia	0	1983-06-02	R	6	2	6	2
fencing	senior	male	épée	2009/2010	2010	18	116	11251	ITA	Italy	0	1983-01-07	R	1	1	1	1
fencing	senior	male	épée	2009/2010	2010	19	106	10864	VEN	Venezuela	0	1979-01-09	R	1	1	1	1
fencing	senior	male	épée	2009/2010	2010	20	104	10981	KOR	South Korea	0	1981-05-20	R	5	2	5	2
fencing	senior	male	épée	2009/2010	2010	21	102	3769	ITA	Italy	0	1989-06-21	R	6	2	6	2
fencing	senior	male	épée	2009/2010	2010	22	96	11289	POR	Portugal	0	1984-01-12	R	1	1	1	1
fencing	senior	male	épée	2009/2010	2010	23	94	11115	UKR	Ukraine	0	1980-05-29	R	5	2	5	2
fencing	senior	male	épée	2009/2010	2010	24	92	11135	CAN	Canada	0	1976-12-21	R	12	4	12	4
fencing	senior	male	épée	2009/2010	2010	25	86	11314	POL	Poland	0	1981-09-02	L	9	3	9	3
fencing	senior	male	épée	2009/2010	2010	26	86	10947	FRA	France	0	1977-01-26	R	1	1	1	1
fencing	senior	male	épée	2009/2010	2010	27	80	11301	GBR	Great Britain	1	1981-01-05	R	1	1	5	2
fencing	senior	male	épée	2009/2010	2010	28	80	10733	CZE	Czech Republic	0	1982-01-18	R	1	1	1	1
fencing	senior	male	épée	2009/2010	2010	29	76	11050	CUB	Cuba	0	1983-07-30	L	7	3	7	3
fencing	senior	male	épée	2009/2010	2010	30	76	10935	HUN	Hungary	0	1974-12-23	L	12	4	12	4
fencing	senior	male	épée	2009/2010	2010	31	76	10969	SUI	Switzerland	0	1985-09-22	R	9	3	9	3
fencing	senior	male	épée	2009/2010	2010	32	76	11029	CHN	China	0	1985-10-15	R	10	4	10	4
fencing	senior	male	épée	2009/2010	2010	33	74	11131	KOR	South Korea	0	1984-08-03	R	8	3	8	3
fencing	senior	male	épée	2009/2010	2010	34	70	10763	SEN	Senegal	0	1981-06-29	L	6	2	6	2
fencing	senior	male	épée	2009/2010	2010	35	70	11306	IRI	Iran	0	1981-03-18	R	3	1	3	1
fencing	senior	male	épée	2009/2010	2010	36	68	10965	UKR	Ukraine	0	1980-01-15	R	1	1	1	1
fencing	senior	male	épée	2009/2010	2010	37	68	11095	POL	Poland	0	1981-05-08	L	5	2	5	2
fencing	senior	male	épée	2009/2010	2010	38	66	10691	KAZ	Kazakhstan	0	1986-10-05	R	10	4	10	4
fencing	senior	male	épée	2009/2010	2010	39	62	11209	GER	Germany	0	1981-04-30	R	4	2	4	2
fencing	senior	male	épée	2009/2010	2010	40	60	10717	CAN	Canada	0	1983-04-04	L	4	2	4	2
fencing	senior	male	épée	2009/2010	2010	41	60	10975	RUS	Russia	0	1986-07-14	R	7	3	7	3
fencing	senior	male	épée	2009/2010	2010	42	58	11117	JPN	Japan	0	1982-11-27	R	11	4	11	4
fencing	senior	male	épée	2009/2010	2010	43	58	10983	GER	Germany	0	1980-01-07	R	1	1	1	1
fencing	senior	male	épée	2009/2010	2010	44	56	10980	KOR	South Korea	0	1986-07-26	R	7	3	7	3
fencing	senior	male	épée	2009/2010	2010	45	56	10977	UKR	Ukraine	0	1982-07-15	R	7	3	7	3
fencing	senior	male	épée	2009/2010	2010	46	52	11102	EGY	Egypt	0	1986-01-19	L	1	1	1	1
fencing	senior	male	épée	2009/2010	2010	47	52	10784	CUB	Cuba	0	1980-08-16	L	8	3	8	3
fencing	senior	male	épée	2009/2010	2010	48	52	11069	USA	United States	0	1981-02-23	R	2	1	2	1
fencing	senior	male	épée	2009/2010	2010	49	50	3638	POR	Portugal	0	1987-03-08	L	3	1	3	1
fencing	senior	male	épée	2009/2010	2010	50	48	11199	JPN	Japan	0	1984-02-02	R	2	1	2	1
fencing	senior	male	épée	2009/2010	2010	51	48	10956	KOR	South Korea	0	1984-01-24	R	1	1	1	1
fencing	senior	male	épée	2009/2010	2010	52	48	10702	POL	Poland	0	1975-07-17	L	7	3	7	3
fencing	senior	male	épée	2009/2010	2010	53	48	11168	UKR	Ukraine	0	1984-02-07	R	2	1	2	1
fencing	senior	male	épée	2009/2010	2010	54	48	10764	USA	United States	0	1985-06-18	R	6	2	6	2
fencing	senior	male	épée	2009/2010	2010	55	46	11268	RUS	Russia	0	1982-05-15	L	5	2	5	2
fencing	senior	male	épée	2009/2010	2010	56	46	11240	SUI	Switzerland	0	1982-03-08	L	3	1	3	1
fencing	senior	male	épée	2009/2010	2010	57	42	10802	ITA	Italy	0	1979-04-11	R	4	2	4	2
fencing	senior	male	épée	2009/2010	2010	58	42	11312	CHN	China	0	1984-01-12	L	1	1	1	1
fencing	senior	male	épée	2009/2010	2010	59	42	10834	ARG	Argentina	0	1983-12-12	R	12	4	12	4
fencing	senior	male	épée	2009/2010	2010	60	42	10696	ESP	Spain	0	1985-12-14	R	12	4	12	4
fencing	senior	male	épée	2009/2010	2010	61	42	10982	KOR	South Korea	0	1984-08-24	L	8	3	8	3
fencing	senior	male	épée	2009/2010	2010	62	40	11081	TUN	Tunisia	0	1989-08-02	R	8	3	8	3
fencing	senior	male	épée	2009/2010	2010	63	40	10826	SEN	Senegal	0	1986-10-12	R	10	4	10	4
fencing	senior	male	épée	2009/2010	2010	64	39	10882	SWE	Sweden	0	1982-11-12	L	11	4	11	4
fencing	senior	male	épée	2009/2010	2010	65	38	10879	ESP	Spain	0	1981-04-08	R	4	2	4	2
fencing	senior	male	épée	2009/2010	2010	66	38	10711	RUS	Russia	0	1986-09-08	L	9	3	9	3
fencing	senior	male	épée	2009/2010	2010	67	36	4260	EST	Estonia	0	1987-11-10	R	11	4	11	4
fencing	senior	male	épée	2009/2010	2010	68	36	11279	USA	United States	0	1986-01-19	R	1	1	1	1
fencing	senior	male	épée	2009/2010	2010	69	36	10930	CHN	China	0	1985-03-29	R	3	1	3	1
fencing	senior	male	épée	2009/2010	2010	70	36	10936	CHI	Chile	0	1972-09-22	R	9	3	9	3
fencing	senior	male	épée	2009/2010	2010	71	36	11079	POL	Poland	0	1984-10-05	L	10	4	10	4
fencing	senior	male	épée	2009/2010	2010	72	34	11127	UKR	Ukraine	0	1980-07-25	L	7	3	7	3
fencing	senior	male	épée	2009/2010	2010	73	34	11082	JPN	Japan	0	1987-07-15	L	7	3	7	3
fencing	senior	male	épée	2009/2010	2010	74	32	11197	EGY	Egypt	0	1980-09-11	R	9	3	9	3
fencing	senior	male	épée	2009/2010	2010	75	32	11211	IRI	Iran	0	1985-07-17	R	7	3	7	3
fencing	senior	male	épée	2009/2010	2010	76	32	10906	FRA	France	0	1987-08-17	R	8	3	8	3
fencing	senior	male	épée	2009/2010	2010	77	32	11138	FRA	France	0	1986-02-19	L	2	1	2	1
fencing	senior	male	épée	2009/2010	2010	78	32	3762	CAN	Canada	0	1988-07-07	R	7	3	7	3
fencing	senior	male	épée	2009/2010	2010	79	30	3539	FRA	France	0	1988-01-08	R	1	1	1	1
fencing	senior	male	épée	2009/2010	2010	80	30	10970	SUI	Switzerland	0	1979-02-18	R	2	1	2	1
fencing	senior	male	épée	2009/2010	2010	81	30	4466	JPN	Japan	0	1991-02-23	R	2	1	2	1
fencing	senior	male	épée	2009/2010	2010	82	30	4037	VEN	Venezuela	0	1987-03-27	R	3	1	3	1
fencing	senior	male	épée	2009/2010	2010	83	30	11234	HUN	Hungary	0	1980-04-02	R	4	2	4	2
fencing	senior	male	épée	2009/2010	2010	84	28	3867	UKR	Ukraine	0	1989-03-31	R	3	1	3	1
fencing	senior	male	épée	2009/2010	2010	85	28	3726	EGY	Egypt	0	1991-03-03	R	3	1	3	1
fencing	senior	male	épée	2009/2010	2010	86	28	10726	TUN	Tunisia	0	1988-10-11	R	10	4	10	4
fencing	senior	male	épée	2009/2010	2010	87	28	11141	GBR	Great Britain	1	1984-11-30	R	11	4	3	1
fencing	senior	male	épée	2009/2010	2010	88	28	11106	RSA	South Africa	0	1986-07-15	L	7	3	7	3
fencing	senior	male	épée	2009/2010	2010	89	28	4267	CUB	Cuba	0	1990-08-06	R	8	3	8	3
fencing	senior	male	épée	2009/2010	2010	90	26	11087	NOR	Norway	0	1976-04-03	L	4	2	4	2
fencing	senior	male	épée	2009/2010	2010	91	26	4505	CHN	China	0	1988-01-03	R	1	1	1	1
fencing	senior	male	épée	2009/2010	2010	92	26	10706	ROU	Romania	0	1982-08-09	R	8	3	8	3
fencing	senior	male	épée	2009/2010	2010	93	26	11207	GER	Germany	0	1978-01-21	R	1	1	1	1
fencing	senior	male	épée	2009/2010	2010	94	26	11066	ITA	Italy	0	1978-08-23	L	8	3	8	3
fencing	senior	male	épée	2009/2010	2010	95	24	4012	SUI	Switzerland	0	1987-03-13	R	3	1	3	1
fencing	senior	male	épée	2009/2010	2010	96	24	3951	GER	Germany	0	1990-03-11	R	3	1	3	1
fencing	senior	male	épée	2009/2010	2010	97	24	10781	ESP	Spain	0	1981-01-21	R	1	1	1	1
fencing	senior	male	épée	2009/2010	2010	98	24	11003	UZB	Uzbekistan	0	1980-05-08	L	5	2	5	2
fencing	senior	male	épée	2009/2010	2010	99	24	11154	ROU	Romania	0	1985-11-01	R	11	4	11	4
fencing	senior	male	épée	2009/2010	2010	100	24	3475	POR	Portugal	0	1988-10-07	R	10	4	10	4
fencing	senior	male	épée	2009/2010	2010	101	24	4451	ITA	Italy	0	1988-04-16	L	4	2	4	2
fencing	senior	male	épée	2009/2010	2010	102	24	3495	NOR	Norway	0	1987-12-20	L	12	4	12	4
fencing	senior	male	épée	2009/2010	2010	103	24	3560	FRA	France	0	1988-11-05	R	11	4	11	4
fencing	senior	male	épée	2009/2010	2010	104	22	10948	LAT	Latvia	0	1980-09-25	R	9	3	9	3
fencing	senior	male	épée	2009/2010	2010	105	22	10968	KGZ	Kyrgyzstan	0	1973-08-29	R	8	3	8	3
fencing	senior	male	épée	2009/2010	2010	106	22	11171	IRI	Iran	0	1981-03-17	R	3	1	3	1
fencing	senior	male	épée	2009/2010	2010	107	20	11265	NOR	Norway	0	1981-07-18	L	7	3	7	3
fencing	senior	male	épée	2009/2010	2010	108	20	11064	SUI	Switzerland	0	1984-01-16	L	1	1	1	1
fencing	senior	male	épée	2009/2010	2010	109	18	10832	BUL	Bulgaria	0	1975-12-05	R	12	4	12	4
fencing	senior	male	épée	2009/2010	2010	110	18	10713	KAZ	Kazakhstan	0	1975-04-20	L	4	2	4	2
fencing	senior	male	épée	2009/2010	2010	111	18	3598	MEX	Mexico	0	1989-03-25	R	3	1	3	1
fencing	senior	male	épée	2009/2010	2010	112	18	10787	AUS	Australia	0	1977-10-28	R	10	4	10	4
fencing	senior	male	épée	2009/2010	2010	113	18	11000	LTU	Lithuania	0	1984-12-04	R	12	4	12	4
fencing	senior	male	épée	2009/2010	2010	114	16	11049	EGY	Egypt	0	1982-12-04	R	12	4	12	4
fencing	senior	male	épée	2009/2010	2010	115	16	11286	RSA	South Africa	0	1983-05-22	R	5	2	5	2
fencing	senior	male	épée	2009/2010	2010	116	16	11203	TUN	Tunisia	0	1986-08-13	R	8	3	8	3
fencing	senior	male	épée	2009/2010	2010	117	16	10672	IRI	Iran	0	1985-01-01	R	1	1	1	1
fencing	senior	male	épée	2009/2010	2010	118	16	10842	CMR	Cameroon	0	1974-05-16	R	5	2	5	2
fencing	senior	male	épée	2009/2010	2010	119	16	4157	GUA	Guatemala	0	1990-06-24	R	6	2	6	2
fencing	senior	male	épée	2009/2010	2010	120	16	10909	INA	Indonesia	0	1977-02-12	R	2	1	2	1
fencing	senior	male	épée	2009/2010	2010	121	16	4283	GER	Germany	0	1988-10-19	L	10	4	10	4
fencing	senior	male	épée	2009/2010	2010	122	16	11067	SEN	Senegal	0	1982-09-25	R	9	3	9	3
fencing	senior	male	épée	2009/2010	2010	123	16	11051	RSA	South Africa	0	1987-04-26	R	4	2	4	2
fencing	senior	male	épée	2009/2010	2010	124	16	11267	SEN	Senegal	0	1988-08-09	R	8	3	8	3
fencing	senior	male	épée	2009/2010	2010	125	16	10940	KGZ	Kyrgyzstan	0	1989-05-25	R	5	2	5	2
fencing	senior	male	épée	2009/2010	2010	126	16	11092	PAN	Panama	0	1981-10-09	R	10	4	10	4
fencing	senior	male	épée	2009/2010	2010	126	16	11161	MAR	Morocco	0	1975-05-08	R	5	2	5	2
fencing	senior	male	épée	2009/2010	2010	128	16	11027	ISR	Israel	0	1976-03-31	L	3	1	3	1
fencing	senior	male	épée	2009/2010	2010	129	14	3484	IRI	Iran	0	1990-07-21	R	7	3	7	3
fencing	senior	male	épée	2009/2010	2010	130	14	4405	SUI	Switzerland	0	1990-10-01	R	10	4	10	4
fencing	senior	male	épée	2009/2010	2010	131	14	10682	KUW	Kuwait	0	1983-10-27	R	10	4	10	4
fencing	senior	male	épée	2009/2010	2010	132	14	10780	POR	Portugal	0	1984-07-22	R	7	3	7	3
fencing	senior	male	épée	2009/2010	2010	133	14	11129	HUN	Hungary	0	1982-05-17	R	5	2	5	2
fencing	senior	male	épée	2009/2010	2010	134	14	11020	HKG	Hong Kong, China	0	1980-05-23	R	5	2	5	2
fencing	senior	male	épée	2009/2010	2010	135	14	10728	GBR	Great Britain	1	1986-06-02	R	6	2	10	4
fencing	senior	male	épée	2009/2010	2010	136	14	3527	ISR	Israel	0	1987-06-21	R	6	2	6	2
fencing	senior	male	épée	2009/2010	2010	137	14	10851	ESP	Spain	0	1986-03-03	R	3	1	3	1
fencing	senior	male	épée	2009/2010	2010	138	14	11182	USA	United States	0	1985-05-16	R	5	2	5	2
fencing	senior	male	épée	2009/2010	2010	139	14	11068	AUT	Austria	0	1982-04-16	R	4	2	4	2
fencing	senior	male	épée	2009/2010	2010	140	14	11244	COL	Colombia	0	1981-09-20	R	9	3	9	3
fencing	senior	male	épée	2009/2010	2010	141	14	11026	HKG	Hong Kong, China	0	1988-12-19	R	12	4	12	4
fencing	senior	male	épée	2009/2010	2010	142	14	10783	ITA	Italy	0	1979-01-17	L	1	1	1	1
fencing	senior	male	épée	2009/2010	2010	143	12	10932	USA	United States	0	1985-07-03	R	7	3	7	3
fencing	senior	male	épée	2009/2010	2010	144	12	10699	CZE	Czech Republic	0	1986-07-12	R	7	3	7	3
fencing	senior	male	épée	2009/2010	2010	145	12	4484	RUS	Russia	0	1988-09-19	R	9	3	9	3
fencing	senior	male	épée	2009/2010	2010	146	12	11166	HUN	Hungary	0	1983-10-21	R	10	4	10	4
fencing	senior	male	épée	2009/2010	2010	147	12	4073	PUR	Puerto Rico	0	1992-07-23	R	7	3	7	3
fencing	senior	male	épée	2009/2010	2010	148	12	10901	KAZ	Kazakhstan	0	1985-12-02	R	12	4	12	4
fencing	senior	male	épée	2009/2010	2010	149	12	4386	LAT	Latvia	0	1988-09-26	R	9	3	9	3
fencing	senior	male	épée	2009/2010	2010	150	12	10964	NED	Netherlands	0	1964-08-10	R	8	3	8	3
fencing	senior	male	épée	2009/2010	2010	151	12	10788	ESP	Spain	0	1980-10-18	R	10	4	10	4
fencing	senior	male	épée	2009/2010	2010	152	12	11032	SIN	Singapore	0	1985-03-04	R	3	1	3	1
fencing	senior	male	épée	2009/2010	2010	153	12	10943	FRA	France	0	1978-03-13	R	3	1	3	1
fencing	senior	male	épée	2009/2010	2010	154	12	3716	PUR	Puerto Rico	0	1991-04-25	R	4	2	4	2
fencing	senior	male	épée	2009/2010	2010	155	12	3608	BLR	Belarus	0	1988-12-24	R	12	4	12	4
fencing	senior	male	épée	2009/2010	2010	156	11	10745	ITA	Italy	0	1985-02-26	R	2	1	2	1
fencing	senior	male	épée	2009/2010	2010	157	11	10824	SUI	Switzerland	0	1983-12-20	L	12	4	12	4
fencing	senior	male	épée	2009/2010	2010	158	10	10700	KOR	South Korea	0	1985-11-27	R	11	4	11	4
fencing	senior	male	épée	2009/2010	2010	159	10	3729	IRL	Ireland	0	1987-02-14	L	2	1	2	1
fencing	senior	male	épée	2009/2010	2010	160	10	10840	UKR	Ukraine	0	1982-04-11	L	4	2	4	2
fencing	senior	male	épée	2009/2010	2010	161	10	4008	KOR	South Korea	0	1987-03-29	R	3	1	3	1
fencing	senior	male	épée	2009/2010	2010	162	10	11090	USA	United States	0	1986-03-25	R	3	1	3	1
fencing	senior	male	épée	2009/2010	2010	163	10	10710	AUS	Australia	0	1978-03-17	R	3	1	3	1
fencing	senior	male	épée	2009/2010	2010	164	10	11021	GER	Germany	0	1986-04-15	R	4	2	4	2
fencing	senior	male	épée	2009/2010	2010	165	10	11031	USA	United States	0	1973-06-22	R	6	2	6	2
fencing	senior	male	épée	2009/2010	2010	166	10	4427	HUN	Hungary	0	1987-03-18	R	3	1	3	1
fencing	senior	male	épée	2009/2010	2010	167	10	10792	KGZ	Kyrgyzstan	0	1976-11-01	R	11	4	11	4
fencing	senior	male	épée	2009/2010	2010	168	10	10674	GER	Germany	0	1983-08-13	R	8	3	8	3
fencing	senior	male	épée	2009/2010	2010	169	10	3444	KAZ	Kazakhstan	0	1991-12-18	L	12	4	12	4
fencing	senior	male	épée	2009/2010	2010	170	10	4244	CZE	Czech Republic	0	1988-06-25	R	6	2	6	2
fencing	senior	male	épée	2009/2010	2010	171	10	11300	POL	Poland	0	1980-11-01	L	11	4	11	4
fencing	senior	male	épée	2009/2010	2010	172	9	10984	GER	Germany	0	1984-06-26	L	6	2	6	2
fencing	senior	male	épée	2009/2010	2010	173	9	11116	SRB	Serbia	0	1982-06-01	R	6	2	6	2
fencing	senior	male	épée	2009/2010	2010	174	8	10880	SWE	Sweden	0	1972-04-25	R	4	2	4	2
fencing	senior	male	épée	2009/2010	2010	175	8	4165	ITA	Italy	0	1988-01-16	R	1	1	1	1
fencing	senior	male	épée	2009/2010	2010	176	8	3739	ITA	Italy	0	1987-06-06	L	6	2	6	2
fencing	senior	male	épée	2009/2010	2010	177	8	4096	BUL	Bulgaria	0	1988-12-14	R	12	4	12	4
fencing	senior	male	épée	2009/2010	2010	178	8	3785	ARM	Armenia	0	1987-11-22	R	11	4	11	4
fencing	senior	male	épée	2009/2010	2010	179	8	10853	USA	United States	0	1970-01-05	R	1	1	1	1
fencing	senior	male	épée	2009/2010	2010	179	8	3851	KUW	Kuwait	0	1989-08-01	R	8	3	8	3
fencing	senior	male	épée	2009/2010	2010	181	8	11275	HKG	Hong Kong, China	0	1978-05-20	R	5	2	5	2
fencing	senior	male	épée	2009/2010	2010	182	8	3917	FRA	France	0	1991-06-04	R	6	2	6	2
fencing	senior	male	épée	2009/2010	2010	183	8	4360	IRI	Iran	0	1988-09-30	R	9	3	9	3
fencing	senior	male	épée	2009/2010	2010	184	8	11191	FRA	France	0	1958-12-16	R	12	4	12	4
fencing	senior	male	épée	2009/2010	2010	185	8	11028	AUS	Australia	0	1989-11-04	R	11	4	11	4
fencing	senior	male	épée	2009/2010	2010	186	8	10819	FRA	France	0	1976-07-15	R	7	3	7	3
fencing	senior	male	épée	2009/2010	2010	187	8	4279	USA	United States	0	1991-09-18	R	9	3	9	3
fencing	senior	male	épée	2009/2010	2010	188	8	10683	IRI	Iran	0	1980-06-29	R	6	2	6	2
fencing	senior	male	épée	2009/2010	2010	189	8	10989	CIV	Ivory Coast	0	1971-01-22	R	1	1	1	1
fencing	senior	male	épée	2009/2010	2010	190	8	11140	RSA	South Africa	0	1986-05-12	R	5	2	5	2
fencing	senior	male	épée	2009/2010	2010	191	8	10894	ESA	El Salvador	0	1979-08-22	R	8	3	8	3
fencing	senior	male	épée	2009/2010	2010	192	8	11059	MAR	Morocco	0	1991-02-25	R	2	1	2	1
fencing	senior	male	épée	2009/2010	2010	193	8	10913	USA	United States	0	1975-01-09	R	1	1	1	1
fencing	senior	male	épée	2009/2010	2010	194	8	11075	VEN	Venezuela	0	1983-03-04	R	3	1	3	1
fencing	senior	male	épée	2009/2010	2010	195	8	10863	TUN	Tunisia	0	1986-07-27	R	7	3	7	3
fencing	senior	male	épée	2009/2010	2010	196	8	11096	FRA	France	0	1984-10-09	L	10	4	10	4
fencing	senior	male	épée	2009/2010	2010	197	8	11163	ESA	El Salvador	0	1982-10-25	R	10	4	10	4
fencing	senior	male	épée	2009/2010	2010	198	8	11178	FRA	France	0	1977-12-28	R	12	4	12	4
fencing	senior	male	épée	2009/2010	2010	199	8	10694	EST	Estonia	0	1982-02-18	L	2	1	2	1
fencing	senior	male	épée	2009/2010	2010	200	8	3814	BRA	Brazil	0	1991-12-14	R	12	4	12	4
fencing	senior	male	épée	2010/2011	2011	1	173	11151	ITA	Italy	0	1983-04-04	R	4	2	4	2
fencing	senior	male	épée	2010/2011	2011	2	171	10869	GER	Germany	0	1978-02-21	L	2	1	2	1
fencing	senior	male	épée	2010/2011	2011	3	167	10935	HUN	Hungary	0	1974-12-23	L	12	4	12	4
fencing	senior	male	épée	2010/2011	2011	4	156	10969	SUI	Switzerland	0	1985-09-22	R	9	3	9	3
fencing	senior	male	épée	2010/2011	2011	5	144	11034	VEN	Venezuela	0	1985-08-03	L	8	3	8	3
fencing	senior	male	épée	2010/2011	2011	6	142	11288	NED	Netherlands	0	1983-10-01	R	10	4	10	4
fencing	senior	male	épée	2010/2011	2011	7	138	10899	FRA	France	0	1984-05-29	L	5	2	5	2
fencing	senior	male	épée	2010/2011	2011	8	131	3863	SUI	Switzerland	0	1987-08-07	R	8	3	8	3
fencing	senior	male	épée	2010/2011	2011	9	128	11251	ITA	Italy	0	1983-01-07	R	1	1	1	1
fencing	senior	male	épée	2010/2011	2011	10	109	11257	USA	United States	0	1981-05-05	R	5	2	5	2
fencing	senior	male	épée	2010/2011	2011	11	107	10748	HUN	Hungary	0	1977-04-01	R	4	2	4	2
fencing	senior	male	épée	2010/2011	2011	12	106	11119	EST	Estonia	0	1980-06-09	R	6	2	6	2
fencing	senior	male	épée	2010/2011	2011	13	98	11189	ITA	Italy	0	1975-07-21	R	7	3	7	3
fencing	senior	male	épée	2010/2011	2011	14	95	3560	FRA	France	0	1988-11-05	R	11	4	11	4
fencing	senior	male	épée	2010/2011	2011	15	94	11131	KOR	South Korea	0	1984-08-03	R	8	3	8	3
fencing	senior	male	épée	2010/2011	2011	16	93	10956	KOR	South Korea	0	1984-01-24	R	1	1	1	1
fencing	senior	male	épée	2010/2011	2011	17	87	10906	FRA	France	0	1987-08-17	R	8	3	8	3
fencing	senior	male	épée	2010/2011	2011	18	83	10973	USA	United States	0	1981-08-24	R	8	3	8	3
fencing	senior	male	épée	2010/2011	2011	19	81	10691	KAZ	Kazakhstan	0	1986-10-05	R	10	4	10	4
fencing	senior	male	épée	2010/2011	2011	20	79	11044	FRA	France	0	1978-04-25	L	4	2	4	2
fencing	senior	male	épée	2010/2011	2011	21	75	4414	RUS	Russia	0	1988-05-07	R	5	2	5	2
fencing	senior	male	épée	2010/2011	2011	22	73	10763	SEN	Senegal	0	1981-06-29	L	6	2	6	2
fencing	senior	male	épée	2010/2011	2011	23	69	11209	GER	Germany	0	1981-04-30	R	4	2	4	2
fencing	senior	male	épée	2010/2011	2011	24	69	11029	CHN	China	0	1985-10-15	R	10	4	10	4
fencing	senior	male	épée	2010/2011	2011	25	63	11095	POL	Poland	0	1981-05-08	L	5	2	5	2
fencing	senior	male	épée	2010/2011	2011	26	63	10753	CAN	Canada	0	1981-07-26	R	7	3	7	3
fencing	senior	male	épée	2010/2011	2011	27	60	10957	KOR	South Korea	0	1981-03-27	R	3	1	3	1
fencing	senior	male	épée	2010/2011	2011	28	58	11314	POL	Poland	0	1981-09-02	L	9	3	9	3
fencing	senior	male	épée	2010/2011	2011	29	57	11066	ITA	Italy	0	1978-08-23	L	8	3	8	3
fencing	senior	male	épée	2010/2011	2011	30	56	10864	VEN	Venezuela	0	1979-01-09	R	1	1	1	1
fencing	senior	male	épée	2010/2011	2011	31	54	10982	KOR	South Korea	0	1984-08-24	L	8	3	8	3
fencing	senior	male	épée	2010/2011	2011	32	47	10711	RUS	Russia	0	1986-09-08	L	9	3	9	3
fencing	senior	male	épée	2010/2011	2011	33	47	10965	UKR	Ukraine	0	1980-01-15	R	1	1	1	1
fencing	senior	male	épée	2010/2011	2011	34	43	3726	EGY	Egypt	0	1991-03-03	R	3	1	3	1
fencing	senior	male	épée	2010/2011	2011	35	43	11069	USA	United States	0	1981-02-23	R	2	1	2	1
fencing	senior	male	épée	2010/2011	2011	36	43	11135	CAN	Canada	0	1976-12-21	R	12	4	12	4
fencing	senior	male	épée	2010/2011	2011	37	41	10783	ITA	Italy	0	1979-01-17	L	1	1	1	1
fencing	senior	male	épée	2010/2011	2011	38	40	11296	CHN	China	0	1981-03-20	R	3	1	3	1
fencing	senior	male	épée	2010/2011	2011	39	39	10717	CAN	Canada	0	1983-04-04	L	4	2	4	2
fencing	senior	male	épée	2010/2011	2011	40	39	3867	UKR	Ukraine	0	1989-03-31	R	3	1	3	1
fencing	senior	male	épée	2010/2011	2011	41	38	11240	SUI	Switzerland	0	1982-03-08	L	3	1	3	1
fencing	senior	male	épée	2010/2011	2011	42	38	10733	CZE	Czech Republic	0	1982-01-18	R	1	1	1	1
fencing	senior	male	épée	2010/2011	2011	43	37	10670	ESP	Spain	0	1978-06-22	R	6	2	6	2
fencing	senior	male	épée	2010/2011	2011	44	36	10764	USA	United States	0	1985-06-18	R	6	2	6	2
fencing	senior	male	épée	2010/2011	2011	45	35	10846	EGY	Egypt	0	1986-08-09	R	8	3	8	3
fencing	senior	male	épée	2010/2011	2011	46	35	3539	FRA	France	0	1988-01-08	R	1	1	1	1
fencing	senior	male	épée	2010/2011	2011	47	34	11177	FRA	France	0	1982-10-26	R	10	4	10	4
fencing	senior	male	épée	2010/2011	2011	48	34	11234	HUN	Hungary	0	1980-04-02	R	4	2	4	2
fencing	senior	male	épée	2010/2011	2011	49	33	11148	NOR	Norway	0	1986-12-09	R	12	4	12	4
fencing	senior	male	épée	2010/2011	2011	50	31	11259	RUS	Russia	0	1983-06-02	R	6	2	6	2
fencing	senior	male	épée	2010/2011	2011	51	30	10863	TUN	Tunisia	0	1986-07-27	R	7	3	7	3
fencing	senior	male	épée	2010/2011	2011	52	30	4037	VEN	Venezuela	0	1987-03-27	R	3	1	3	1
fencing	senior	male	épée	2010/2011	2011	53	30	10975	RUS	Russia	0	1986-07-14	R	7	3	7	3
fencing	senior	male	épée	2010/2011	2011	54	30	3769	ITA	Italy	0	1989-06-21	R	6	2	6	2
fencing	senior	male	épée	2010/2011	2011	55	29	11229	RUS	Russia	0	1969-02-18	R	2	1	2	1
fencing	senior	male	épée	2010/2011	2011	56	29	11306	IRI	Iran	0	1981-03-18	R	3	1	3	1
fencing	senior	male	épée	2010/2011	2011	57	28	10802	ITA	Italy	0	1979-04-11	R	4	2	4	2
fencing	senior	male	épée	2010/2011	2011	58	27	11168	UKR	Ukraine	0	1984-02-07	R	2	1	2	1
fencing	senior	male	épée	2010/2011	2011	59	27	11082	JPN	Japan	0	1987-07-15	L	7	3	7	3
fencing	senior	male	épée	2010/2011	2011	60	27	11268	RUS	Russia	0	1982-05-15	L	5	2	5	2
fencing	senior	male	épée	2010/2011	2011	61	26	11199	JPN	Japan	0	1984-02-02	R	2	1	2	1
fencing	senior	male	épée	2010/2011	2011	62	24	11289	POR	Portugal	0	1984-01-12	R	1	1	1	1
fencing	senior	male	épée	2010/2011	2011	63	24	10901	KAZ	Kazakhstan	0	1985-12-02	R	12	4	12	4
fencing	senior	male	épée	2010/2011	2011	64	24	3638	POR	Portugal	0	1987-03-08	L	3	1	3	1
fencing	senior	male	épée	2010/2011	2011	65	24	11166	HUN	Hungary	0	1983-10-21	R	10	4	10	4
fencing	senior	male	épée	2010/2011	2011	66	24	11312	CHN	China	0	1984-01-12	L	1	1	1	1
fencing	senior	male	épée	2010/2011	2011	67	23	10679	ISR	Israel	0	1984-03-25	R	3	1	3	1
fencing	senior	male	épée	2010/2011	2011	68	23	10964	NED	Netherlands	0	1964-08-10	R	8	3	8	3
fencing	senior	male	épée	2010/2011	2011	69	23	11207	GER	Germany	0	1978-01-21	R	1	1	1	1
fencing	senior	male	épée	2010/2011	2011	70	22	4113	FRA	France	0	1988-05-24	R	5	2	5	2
fencing	senior	male	épée	2010/2011	2011	71	22	10940	KGZ	Kyrgyzstan	0	1989-05-25	R	5	2	5	2
fencing	senior	male	épée	2010/2011	2011	72	22	3997	POL	Poland	0	1988-01-30	L	1	1	1	1
fencing	senior	male	épée	2010/2011	2011	73	21	11210	BRA	Brazil	0	1985-02-13	R	2	1	2	1
fencing	senior	male	épée	2010/2011	2011	74	21	11102	EGY	Egypt	0	1986-01-19	L	1	1	1	1
fencing	senior	male	épée	2010/2011	2011	75	21	11051	RSA	South Africa	0	1987-04-26	R	4	2	4	2
fencing	senior	male	épée	2010/2011	2011	76	21	11161	MAR	Morocco	0	1975-05-08	R	5	2	5	2
fencing	senior	male	épée	2010/2011	2011	77	21	11003	UZB	Uzbekistan	0	1980-05-08	L	5	2	5	2
fencing	senior	male	épée	2010/2011	2011	78	21	11106	RSA	South Africa	0	1986-07-15	L	7	3	7	3
fencing	senior	male	épée	2010/2011	2011	79	21	3734	ITA	Italy	0	1989-09-24	L	9	3	9	3
fencing	senior	male	épée	2010/2011	2011	80	20	11265	NOR	Norway	0	1981-07-18	L	7	3	7	3
fencing	senior	male	épée	2010/2011	2011	81	20	3608	BLR	Belarus	0	1988-12-24	R	12	4	12	4
fencing	senior	male	épée	2010/2011	2011	82	20	11115	UKR	Ukraine	0	1980-05-29	R	5	2	5	2
fencing	senior	male	épée	2010/2011	2011	83	18	11154	ROU	Romania	0	1985-11-01	R	11	4	11	4
fencing	senior	male	épée	2010/2011	2011	84	18	11117	JPN	Japan	0	1982-11-27	R	11	4	11	4
fencing	senior	male	épée	2010/2011	2011	85	17	4495	DEN	Denmark	0	1993-08-04	R	8	3	8	3
fencing	senior	male	épée	2010/2011	2011	86	17	11099	UKR	Ukraine	0	1986-03-11	R	3	1	3	1
fencing	senior	male	épée	2010/2011	2011	87	17	10752	FRA	France	0	1980-03-14	R	3	1	3	1
fencing	senior	male	épée	2010/2011	2011	88	16	11297	CHN	China	0	1988-02-11	R	2	1	2	1
fencing	senior	male	épée	2010/2011	2011	89	16	4005	KAZ	Kazakhstan	0	1991-09-17	R	9	3	9	3
fencing	senior	male	épée	2010/2011	2011	90	16	11179	AUS	Australia	0	1975-04-01	R	4	2	4	2
fencing	senior	male	épée	2010/2011	2011	91	15	11129	HUN	Hungary	0	1982-05-17	R	5	2	5	2
fencing	senior	male	épée	2010/2011	2011	92	15	3527	ISR	Israel	0	1987-06-21	R	6	2	6	2
fencing	senior	male	épée	2010/2011	2011	93	15	10970	SUI	Switzerland	0	1979-02-18	R	2	1	2	1
fencing	senior	male	épée	2010/2011	2011	94	14	4283	GER	Germany	0	1988-10-19	L	10	4	10	4
fencing	senior	male	épée	2010/2011	2011	95	14	11090	USA	United States	0	1986-03-25	R	3	1	3	1
fencing	senior	male	épée	2010/2011	2011	96	14	3495	NOR	Norway	0	1987-12-20	L	12	4	12	4
fencing	senior	male	épée	2010/2011	2011	97	14	10836	CHN	China	0	1980-03-08	L	3	1	3	1
fencing	senior	male	épée	2010/2011	2011	98	14	11073	UKR	Ukraine	0	1983-05-07	R	5	2	5	2
fencing	senior	male	épée	2010/2011	2011	99	13	3792	RUS	Russia	0	1992-04-16	L	4	2	4	2
fencing	senior	male	épée	2010/2011	2011	100	13	3444	KAZ	Kazakhstan	0	1991-12-18	L	12	4	12	4
fencing	senior	male	épée	2010/2011	2011	101	12	11121	ROU	Romania	0	1979-06-27	L	6	2	6	2
fencing	senior	male	épée	2010/2011	2011	102	12	10936	CHI	Chile	0	1972-09-22	R	9	3	9	3
fencing	senior	male	épée	2010/2011	2011	103	12	11302	RSA	South Africa	0	1971-02-08	L	2	1	2	1
fencing	senior	male	épée	2010/2011	2011	104	12	10792	KGZ	Kyrgyzstan	0	1976-11-01	R	11	4	11	4
fencing	senior	male	épée	2010/2011	2011	105	12	11094	RUS	Russia	0	1986-06-15	R	6	2	6	2
fencing	senior	male	épée	2010/2011	2011	106	12	3762	CAN	Canada	0	1988-07-07	R	7	3	7	3
fencing	senior	male	épée	2010/2011	2011	107	12	10726	TUN	Tunisia	0	1988-10-11	R	10	4	10	4
fencing	senior	male	épée	2010/2011	2011	108	12	11104	KGZ	Kyrgyzstan	0	1982-11-04	L	11	4	11	4
fencing	senior	male	épée	2010/2011	2011	109	12	10842	CMR	Cameroon	0	1974-05-16	R	5	2	5	2
fencing	senior	male	épée	2010/2011	2011	110	12	11081	TUN	Tunisia	0	1989-08-02	R	8	3	8	3
fencing	senior	male	épée	2010/2011	2011	111	12	10778	COL	Colombia	0	1983-09-04	R	9	3	9	3
fencing	senior	male	épée	2010/2011	2011	112	12	10843	EGY	Egypt	0	1987-04-05	R	4	2	4	2
fencing	senior	male	épée	2010/2011	2011	113	12	11109	VIE	Vietnam	0	1990-04-05	R	4	2	4	2
fencing	senior	male	épée	2010/2011	2011	114	12	10907	ALG	Algeria	0	1988-08-07	R	8	3	8	3
fencing	senior	male	épée	2010/2011	2011	115	12	11244	COL	Colombia	0	1981-09-20	R	9	3	9	3
fencing	senior	male	épée	2010/2011	2011	116	12	11267	SEN	Senegal	0	1988-08-09	R	8	3	8	3
fencing	senior	male	épée	2010/2011	2011	117	12	11042	ALG	Algeria	0	1978-11-18	R	11	4	11	4
fencing	senior	male	épée	2010/2011	2011	118	12	4073	PUR	Puerto Rico	0	1992-07-23	R	7	3	7	3
fencing	senior	male	épée	2010/2011	2011	119	11	11127	UKR	Ukraine	0	1980-07-25	L	7	3	7	3
fencing	senior	male	épée	2010/2011	2011	120	11	11138	FRA	France	0	1986-02-19	L	2	1	2	1
fencing	senior	male	épée	2010/2011	2011	121	11	10698	CZE	Czech Republic	0	1986-07-12	R	7	3	7	3
fencing	senior	male	épée	2010/2011	2011	122	10	10716	FIN	Finland	0	1985-07-25	R	7	3	7	3
fencing	senior	male	épée	2010/2011	2011	123	10	3580	HUN	Hungary	0	1989-06-09	R	6	2	6	2
fencing	senior	male	épée	2010/2011	2011	124	10	11301	GBR	Great Britain	1	1981-01-05	R	1	1	5	2
fencing	senior	male	épée	2010/2011	2011	125	10	11079	POL	Poland	0	1984-10-05	L	10	4	10	4
fencing	senior	male	épée	2010/2011	2011	126	10	10781	ESP	Spain	0	1981-01-21	R	1	1	1	1
fencing	senior	male	épée	2010/2011	2011	127	10	4462	NED	Netherlands	0	1991-07-22	L	7	3	7	3
fencing	senior	male	épée	2010/2011	2011	128	9	3875	GER	Germany	0	1988-02-02	R	2	1	2	1
fencing	senior	male	épée	2010/2011	2011	129	9	10977	UKR	Ukraine	0	1982-07-15	R	7	3	7	3
fencing	senior	male	épée	2010/2011	2011	130	9	10851	ESP	Spain	0	1986-03-03	R	3	1	3	1
fencing	senior	male	épée	2010/2011	2011	131	9	4484	RUS	Russia	0	1988-09-19	R	9	3	9	3
fencing	senior	male	épée	2010/2011	2011	132	9	4427	HUN	Hungary	0	1987-03-18	R	3	1	3	1
fencing	senior	male	épée	2010/2011	2011	133	8	10882	SWE	Sweden	0	1982-11-12	L	11	4	11	4
fencing	senior	male	épée	2010/2011	2011	134	8	10701	ROU	Romania	0	1986-01-03	L	1	1	1	1
fencing	senior	male	épée	2010/2011	2011	135	8	4244	CZE	Czech Republic	0	1988-06-25	R	6	2	6	2
fencing	senior	male	épée	2010/2011	2011	136	8	4009	FIN	Finland	0	1991-02-28	R	2	1	2	1
fencing	senior	male	épée	2010/2011	2011	137	8	3563	SUI	Switzerland	0	1990-11-05	R	11	4	11	4
fencing	senior	male	épée	2010/2011	2011	138	8	3841	HUN	Hungary	0	1990-01-27	R	1	1	1	1
fencing	senior	male	épée	2010/2011	2011	139	8	4451	ITA	Italy	0	1988-04-16	L	4	2	4	2
fencing	senior	male	épée	2010/2011	2011	140	8	11202	EST	Estonia	0	1984-04-04	R	4	2	4	2
fencing	senior	male	épée	2010/2011	2011	141	8	11275	HKG	Hong Kong, China	0	1978-05-20	R	5	2	5	2
fencing	senior	male	épée	2010/2011	2011	142	7	4496	SWE	Sweden	0	1988-01-02	R	1	1	1	1
fencing	senior	male	épée	2010/2011	2011	143	7	10834	ARG	Argentina	0	1983-12-12	R	12	4	12	4
fencing	senior	male	épée	2010/2011	2011	144	7	11068	AUT	Austria	0	1982-04-16	R	4	2	4	2
fencing	senior	male	épée	2010/2011	2011	145	7	10926	AUT	Austria	0	1985-06-13	R	6	2	6	2
fencing	senior	male	épée	2010/2011	2011	146	7	3877	NOR	Norway	0	1988-08-19	R	8	3	8	3
fencing	senior	male	épée	2010/2011	2011	147	7	4260	EST	Estonia	0	1987-11-10	R	11	4	11	4
fencing	senior	male	épée	2010/2011	2011	148	7	3475	POR	Portugal	0	1988-10-07	R	10	4	10	4
fencing	senior	male	épée	2010/2011	2011	149	7	10806	CZE	Czech Republic	0	1977-07-17	R	7	3	7	3
fencing	senior	male	épée	2010/2011	2011	150	7	10696	ESP	Spain	0	1985-12-14	R	12	4	12	4
fencing	senior	male	épée	2010/2011	2011	151	7	4405	SUI	Switzerland	0	1990-10-01	R	10	4	10	4
fencing	senior	male	épée	2010/2011	2011	152	7	4012	SUI	Switzerland	0	1987-03-13	R	3	1	3	1
fencing	senior	male	épée	2010/2011	2011	153	7	10930	CHN	China	0	1985-03-29	R	3	1	3	1
fencing	senior	male	épée	2010/2011	2011	154	7	3588	VEN	Venezuela	0	1987-08-06	R	8	3	8	3
fencing	senior	male	épée	2010/2011	2011	155	7	3504	FRA	France	0	1990-05-26	R	5	2	5	2
fencing	senior	male	épée	2010/2011	2011	156	6	10984	GER	Germany	0	1984-06-26	L	6	2	6	2
fencing	senior	male	épée	2010/2011	2011	157	6	10945	INA	Indonesia	0	1988-06-04	R	6	2	6	2
fencing	senior	male	épée	2010/2011	2011	158	6	10920	COD	Democratic Republic of the Congo	0	1986-12-19	R	12	4	12	4
fencing	senior	male	épée	2010/2011	2011	159	6	10826	SEN	Senegal	0	1986-10-12	R	10	4	10	4
fencing	senior	male	épée	2010/2011	2011	159	6	11018	MEX	Mexico	0	1993-06-22	R	6	2	6	2
fencing	senior	male	épée	2010/2011	2011	161	6	11242	GER	Germany	0	1985-11-08	L	11	4	11	4
fencing	senior	male	épée	2010/2011	2011	162	6	4184	CHI	Chile	0	1989-04-06	R	4	2	4	2
fencing	senior	male	épée	2010/2011	2011	163	6	10808	MLI	Mali	0	1993-08-08	R	8	3	8	3
fencing	senior	male	épée	2010/2011	2011	164	6	11032	SIN	Singapore	0	1985-03-04	R	3	1	3	1
fencing	senior	male	épée	2010/2011	2011	165	6	10804	COL	Colombia	0	1985-09-07	R	9	3	9	3
fencing	senior	male	épée	2010/2011	2011	166	6	10974	MAR	Morocco	0	1982-01-19	R	1	1	1	1
fencing	senior	male	épée	2010/2011	2011	167	6	10871	UZB	Uzbekistan	0	1987-07-19	R	7	3	7	3
fencing	senior	male	épée	2010/2011	2011	168	6	11123	MEX	Mexico	0	1987-09-01	R	9	3	9	3
fencing	senior	male	épée	2010/2011	2011	169	6	10807	MLI	Mali	0	1993-12-16	R	12	4	12	4
fencing	senior	male	épée	2010/2011	2011	170	6	4185	CHI	Chile	0	1991-05-17	R	5	2	5	2
fencing	senior	male	épée	2010/2011	2011	171	6	11304	HKG	Hong Kong, China	0	1981-07-23	R	7	3	7	3
fencing	senior	male	épée	2010/2011	2011	172	6	10895	MAR	Morocco	0	1982-01-03	R	1	1	1	1
fencing	senior	male	épée	2010/2011	2011	173	6	3598	MEX	Mexico	0	1989-03-25	R	3	1	3	1
fencing	senior	male	épée	2010/2011	2011	174	6	4360	IRI	Iran	0	1988-09-30	R	9	3	9	3
fencing	senior	male	épée	2010/2011	2011	175	6	3814	BRA	Brazil	0	1991-12-14	R	12	4	12	4
fencing	senior	male	épée	2010/2011	2011	176	6	10723	BRA	Brazil	0	1987-04-06	R	4	2	4	2
fencing	senior	male	épée	2010/2011	2011	177	6	4144	QAT	Qatar	0	1989-10-27	R	10	4	10	4
fencing	senior	male	épée	2010/2011	2011	178	6	10837	PAN	Panama	0	1986-08-18	L	8	3	8	3
fencing	senior	male	épée	2010/2011	2011	179	6	11011	BLR	Belarus	0	1978-10-07	R	10	4	10	4
fencing	senior	male	épée	2010/2011	2011	180	6	11211	IRI	Iran	0	1985-07-17	R	7	3	7	3
fencing	senior	male	épée	2010/2011	2011	180	6	4306	DOM	Dominican Republic	0	1993-05-29	L	5	2	5	2
fencing	senior	male	épée	2010/2011	2011	182	6	11258	NED	Netherlands	0	1979-10-10	L	10	4	10	4
fencing	senior	male	épée	2010/2011	2011	182	6	11290	PER	Peru	0	1990-12-07	R	12	4	12	4
fencing	senior	male	épée	2010/2011	2011	184	6	11075	VEN	Venezuela	0	1983-03-04	R	3	1	3	1
fencing	senior	male	épée	2010/2011	2011	185	6	11024	SIN	Singapore	0	1986-12-11	L	12	4	12	4
fencing	senior	male	épée	2010/2011	2011	186	6	4090	FRA	France	0	1990-07-11	R	7	3	7	3
fencing	senior	male	épée	2010/2011	2011	187	6	10810	ARG	Argentina	0	1967-12-30	R	12	4	12	4
fencing	senior	male	épée	2010/2011	2011	188	6	10833	AUS	Australia	0	1984-05-14	L	5	2	5	2
fencing	senior	male	épée	2010/2011	2011	189	6	3928	MAS	Malaysia	0	1990-10-11	L	10	4	10	4
fencing	senior	male	épée	2010/2011	2011	190	6	3668	PUR	Puerto Rico	0	1995-02-10	L	2	1	2	1
fencing	senior	male	épée	2010/2011	2011	191	6	11028	AUS	Australia	0	1989-11-04	R	11	4	11	4
fencing	senior	male	épée	2010/2011	2011	192	6	3731	BEL	Belgium	0	1988-08-16	R	8	3	8	3
fencing	senior	male	épée	2010/2011	2011	193	5	10932	USA	United States	0	1985-07-03	R	7	3	7	3
fencing	senior	male	épée	2010/2011	2011	194	5	4042	ISR	Israel	0	1988-12-19	R	12	4	12	4
fencing	senior	male	épée	2010/2011	2011	195	5	4333	SWE	Sweden	0	1990-12-17	L	12	4	12	4
fencing	senior	male	épée	2010/2011	2011	196	5	11064	SUI	Switzerland	0	1984-01-16	L	1	1	1	1
fencing	senior	male	épée	2010/2011	2011	197	5	10983	GER	Germany	0	1980-01-07	R	1	1	1	1
fencing	senior	male	épée	2010/2011	2011	198	5	10955	KOR	South Korea	0	1983-02-28	R	2	1	2	1
fencing	senior	male	épée	2010/2011	2011	199	5	4347	BLR	Belarus	0	1989-01-17	R	1	1	1	1
fencing	senior	male	épée	2010/2011	2011	200	5	10782	CZE	Czech Republic	0	1983-09-14	R	9	3	9	3
fencing	senior	male	épée	2011/2012	2012	1	195	11119	EST	Estonia	0	1980-06-09	R	6	2	6	2
fencing	senior	male	épée	2011/2012	2012	2	164	3863	SUI	Switzerland	0	1987-08-07	R	8	3	8	3
fencing	senior	male	épée	2011/2012	2012	3	163	11034	VEN	Venezuela	0	1985-08-03	L	8	3	8	3
fencing	senior	male	épée	2011/2012	2012	4	149	10969	SUI	Switzerland	0	1985-09-22	R	9	3	9	3
fencing	senior	male	épée	2011/2012	2012	5	148	10956	KOR	South Korea	0	1984-01-24	R	1	1	1	1
fencing	senior	male	épée	2011/2012	2012	6	142	10691	KAZ	Kazakhstan	0	1986-10-05	R	10	4	10	4
fencing	senior	male	épée	2011/2012	2012	7	142	10864	VEN	Venezuela	0	1979-01-09	R	1	1	1	1
fencing	senior	male	épée	2011/2012	2012	8	124	11151	ITA	Italy	0	1983-04-04	R	4	2	4	2
fencing	senior	male	épée	2011/2012	2012	9	112	10935	HUN	Hungary	0	1974-12-23	L	12	4	12	4
fencing	senior	male	épée	2011/2012	2012	10	112	11044	FRA	France	0	1978-04-25	L	4	2	4	2
fencing	senior	male	épée	2011/2012	2012	11	109	11177	FRA	France	0	1982-10-26	R	10	4	10	4
fencing	senior	male	épée	2011/2012	2012	12	109	10973	USA	United States	0	1981-08-24	R	8	3	8	3
fencing	senior	male	épée	2011/2012	2012	13	104	10899	FRA	France	0	1984-05-29	L	5	2	5	2
fencing	senior	male	épée	2011/2012	2012	14	99	11148	NOR	Norway	0	1986-12-09	R	12	4	12	4
fencing	senior	male	épée	2011/2012	2012	15	99	11288	NED	Netherlands	0	1983-10-01	R	10	4	10	4
fencing	senior	male	épée	2011/2012	2012	16	96	11131	KOR	South Korea	0	1984-08-03	R	8	3	8	3
fencing	senior	male	épée	2011/2012	2012	17	92	11257	USA	United States	0	1981-05-05	R	5	2	5	2
fencing	senior	male	épée	2011/2012	2012	18	92	3560	FRA	France	0	1988-11-05	R	11	4	11	4
fencing	senior	male	épée	2011/2012	2012	19	92	10869	GER	Germany	0	1978-02-21	L	2	1	2	1
fencing	senior	male	épée	2011/2012	2012	20	90	11029	CHN	China	0	1985-10-15	R	10	4	10	4
fencing	senior	male	épée	2011/2012	2012	21	82	10965	UKR	Ukraine	0	1980-01-15	R	1	1	1	1
fencing	senior	male	épée	2011/2012	2012	22	78	11115	UKR	Ukraine	0	1980-05-29	R	5	2	5	2
fencing	senior	male	épée	2011/2012	2012	23	76	11314	POL	Poland	0	1981-09-02	L	9	3	9	3
fencing	senior	male	épée	2011/2012	2012	24	76	3726	EGY	Egypt	0	1991-03-03	R	3	1	3	1
fencing	senior	male	épée	2011/2012	2012	25	74	10763	SEN	Senegal	0	1981-06-29	L	6	2	6	2
fencing	senior	male	épée	2011/2012	2012	26	72	4414	RUS	Russia	0	1988-05-07	R	5	2	5	2
fencing	senior	male	épée	2011/2012	2012	27	69	3444	KAZ	Kazakhstan	0	1991-12-18	L	12	4	12	4
fencing	senior	male	épée	2011/2012	2012	28	61	10748	HUN	Hungary	0	1977-04-01	R	4	2	4	2
fencing	senior	male	épée	2011/2012	2012	29	56	10802	ITA	Italy	0	1979-04-11	R	4	2	4	2
fencing	senior	male	épée	2011/2012	2012	30	55	11066	ITA	Italy	0	1978-08-23	L	8	3	8	3
fencing	senior	male	épée	2011/2012	2012	31	53	10717	CAN	Canada	0	1983-04-04	L	4	2	4	2
fencing	senior	male	épée	2011/2012	2012	32	51	11003	UZB	Uzbekistan	0	1980-05-08	L	5	2	5	2
fencing	senior	male	épée	2011/2012	2012	33	50	11095	POL	Poland	0	1981-05-08	L	5	2	5	2
fencing	senior	male	épée	2011/2012	2012	34	44	3588	VEN	Venezuela	0	1987-08-06	R	8	3	8	3
fencing	senior	male	épée	2011/2012	2012	35	40	3917	FRA	France	0	1991-06-04	R	6	2	6	2
fencing	senior	male	épée	2011/2012	2012	36	39	10846	EGY	Egypt	0	1986-08-09	R	8	3	8	3
fencing	senior	male	épée	2011/2012	2012	37	38	11240	SUI	Switzerland	0	1982-03-08	L	3	1	3	1
fencing	senior	male	épée	2011/2012	2012	38	35	10753	CAN	Canada	0	1981-07-26	R	7	3	7	3
fencing	senior	male	épée	2011/2012	2012	39	35	3539	FRA	France	0	1988-01-08	R	1	1	1	1
fencing	senior	male	épée	2011/2012	2012	40	33	3867	UKR	Ukraine	0	1989-03-31	R	3	1	3	1
fencing	senior	male	épée	2011/2012	2012	41	33	11251	ITA	Italy	0	1983-01-07	R	1	1	1	1
fencing	senior	male	épée	2011/2012	2012	42	33	3702	MAR	Morocco	0	1993-12-19	R	12	4	12	4
fencing	senior	male	épée	2011/2012	2012	43	33	10936	CHI	Chile	0	1972-09-22	R	9	3	9	3
fencing	senior	male	épée	2011/2012	2012	44	32	3769	ITA	Italy	0	1989-06-21	R	6	2	6	2
fencing	senior	male	épée	2011/2012	2012	45	32	11316	CHN	China	0	1987-07-14	R	7	3	7	3
fencing	senior	male	épée	2011/2012	2012	46	31	11210	BRA	Brazil	0	1985-02-13	R	2	1	2	1
fencing	senior	male	épée	2011/2012	2012	47	30	11102	EGY	Egypt	0	1986-01-19	L	1	1	1	1
fencing	senior	male	épée	2011/2012	2012	48	30	10711	RUS	Russia	0	1986-09-08	L	9	3	9	3
fencing	senior	male	épée	2011/2012	2012	49	30	10977	UKR	Ukraine	0	1982-07-15	R	7	3	7	3
fencing	senior	male	épée	2011/2012	2012	50	30	4451	ITA	Italy	0	1988-04-16	L	4	2	4	2
fencing	senior	male	épée	2011/2012	2012	51	29	4431	ARG	Argentina	0	1992-08-12	R	8	3	8	3
fencing	senior	male	épée	2011/2012	2012	52	28	4427	HUN	Hungary	0	1987-03-18	R	3	1	3	1
fencing	senior	male	épée	2011/2012	2012	53	27	3495	NOR	Norway	0	1987-12-20	L	12	4	12	4
fencing	senior	male	épée	2011/2012	2012	54	26	10948	LAT	Latvia	0	1980-09-25	R	9	3	9	3
fencing	senior	male	épée	2011/2012	2012	55	26	3424	POL	Poland	0	1987-04-14	R	4	2	4	2
fencing	senior	male	épée	2011/2012	2012	56	24	10983	GER	Germany	0	1980-01-07	R	1	1	1	1
fencing	senior	male	épée	2011/2012	2012	57	24	10674	GER	Germany	0	1983-08-13	R	8	3	8	3
fencing	senior	male	épée	2011/2012	2012	58	23	10700	KOR	South Korea	0	1985-11-27	R	11	4	11	4
fencing	senior	male	épée	2011/2012	2012	59	23	4005	KAZ	Kazakhstan	0	1991-09-17	R	9	3	9	3
fencing	senior	male	épée	2011/2012	2012	60	22	11117	JPN	Japan	0	1982-11-27	R	11	4	11	4
fencing	senior	male	épée	2011/2012	2012	61	22	4519	CAN	Canada	0	1991-01-30	R	1	1	1	1
fencing	senior	male	épée	2011/2012	2012	62	22	11306	IRI	Iran	0	1981-03-18	R	3	1	3	1
fencing	senior	male	épée	2011/2012	2012	63	22	11234	HUN	Hungary	0	1980-04-02	R	4	2	4	2
fencing	senior	male	épée	2011/2012	2012	64	22	10906	FRA	France	0	1987-08-17	R	8	3	8	3
fencing	senior	male	épée	2011/2012	2012	65	21	11032	SIN	Singapore	0	1985-03-04	R	3	1	3	1
fencing	senior	male	épée	2011/2012	2012	66	21	11043	HKG	Hong Kong, China	0	1978-01-06	R	1	1	1	1
fencing	senior	male	épée	2011/2012	2012	67	21	10726	TUN	Tunisia	0	1988-10-11	R	10	4	10	4
fencing	senior	male	épée	2011/2012	2012	68	21	10904	MRI	Mauritius	0	1991-10-30	R	10	4	10	4
fencing	senior	male	épée	2011/2012	2012	69	21	10941	COD	Democratic Republic of the Congo	0	1995-02-10	R	2	1	2	1
fencing	senior	male	épée	2011/2012	2012	70	21	11268	RUS	Russia	0	1982-05-15	L	5	2	5	2
fencing	senior	male	épée	2011/2012	2012	71	20	4500	FIN	Finland	0	1989-06-08	L	6	2	6	2
fencing	senior	male	épée	2011/2012	2012	72	20	3534	ITA	Italy	0	1991-05-13	R	5	2	5	2
fencing	senior	male	épée	2011/2012	2012	73	19	11099	UKR	Ukraine	0	1986-03-11	R	3	1	3	1
fencing	senior	male	épée	2011/2012	2012	74	19	10733	CZE	Czech Republic	0	1982-01-18	R	1	1	1	1
fencing	senior	male	épée	2011/2012	2012	75	19	4462	NED	Netherlands	0	1991-07-22	L	7	3	7	3
fencing	senior	male	épée	2011/2012	2012	76	18	11209	GER	Germany	0	1981-04-30	R	4	2	4	2
fencing	senior	male	épée	2011/2012	2012	77	18	4037	VEN	Venezuela	0	1987-03-27	R	3	1	3	1
fencing	senior	male	épée	2011/2012	2012	78	18	3724	FRA	France	0	1989-04-23	R	4	2	4	2
fencing	senior	male	épée	2011/2012	2012	79	17	10940	KGZ	Kyrgyzstan	0	1989-05-25	R	5	2	5	2
fencing	senior	male	épée	2011/2012	2012	80	17	3919	CHN	China	0	1988-05-19	R	5	2	5	2
fencing	senior	male	épée	2011/2012	2012	81	17	11189	ITA	Italy	0	1975-07-21	R	7	3	7	3
fencing	senior	male	épée	2011/2012	2012	82	17	4405	SUI	Switzerland	0	1990-10-01	R	10	4	10	4
fencing	senior	male	épée	2011/2012	2012	83	17	10670	ESP	Spain	0	1978-06-22	R	6	2	6	2
fencing	senior	male	épée	2011/2012	2012	84	16	4305	COL	Colombia	0	1991-01-24	L	1	1	1	1
fencing	senior	male	épée	2011/2012	2012	85	16	11157	USA	United States	0	1987-09-26	R	9	3	9	3
fencing	senior	male	épée	2011/2012	2012	86	16	11301	GBR	Great Britain	1	1981-01-05	R	1	1	5	2
fencing	senior	male	épée	2011/2012	2012	87	15	11289	POR	Portugal	0	1984-01-12	R	1	1	1	1
fencing	senior	male	épée	2011/2012	2012	88	15	3792	RUS	Russia	0	1992-04-16	L	4	2	4	2
fencing	senior	male	épée	2011/2012	2012	89	15	11109	VIE	Vietnam	0	1990-04-05	R	4	2	4	2
fencing	senior	male	épée	2011/2012	2012	90	14	11023	CAN	Canada	0	1986-08-14	R	8	3	8	3
fencing	senior	male	épée	2011/2012	2012	91	14	4004	SUI	Switzerland	0	1992-12-25	R	12	4	12	4
fencing	senior	male	épée	2011/2012	2012	92	14	10834	ARG	Argentina	0	1983-12-12	R	12	4	12	4
fencing	senior	male	épée	2011/2012	2012	93	14	4009	FIN	Finland	0	1991-02-28	R	2	1	2	1
fencing	senior	male	épée	2011/2012	2012	94	14	4034	CHN	China	0	1992-05-12	L	5	2	5	2
fencing	senior	male	épée	2011/2012	2012	95	14	11021	GER	Germany	0	1986-04-15	R	4	2	4	2
fencing	senior	male	épée	2011/2012	2012	96	14	11026	HKG	Hong Kong, China	0	1988-12-19	R	12	4	12	4
fencing	senior	male	épée	2011/2012	2012	97	13	11259	RUS	Russia	0	1983-06-02	R	6	2	6	2
fencing	senior	male	épée	2011/2012	2012	98	13	4216	SUI	Switzerland	0	1989-09-13	R	9	3	9	3
fencing	senior	male	épée	2011/2012	2012	99	13	11129	HUN	Hungary	0	1982-05-17	R	5	2	5	2
fencing	senior	male	épée	2011/2012	2012	100	12	10863	TUN	Tunisia	0	1986-07-27	R	7	3	7	3
fencing	senior	male	épée	2011/2012	2012	101	12	11161	MAR	Morocco	0	1975-05-08	R	5	2	5	2
fencing	senior	male	épée	2011/2012	2012	102	12	10871	UZB	Uzbekistan	0	1987-07-19	R	7	3	7	3
fencing	senior	male	épée	2011/2012	2012	103	12	4324	ALG	Algeria	0	1995-09-04	R	9	3	9	3
fencing	senior	male	épée	2011/2012	2012	104	12	11105	SEN	Senegal	0	1980-03-25	R	3	1	3	1
fencing	senior	male	épée	2011/2012	2012	105	12	10730	ALG	Algeria	0	1988-02-11	R	2	1	2	1
fencing	senior	male	épée	2011/2012	2012	106	12	11197	EGY	Egypt	0	1980-09-11	R	9	3	9	3
fencing	senior	male	épée	2011/2012	2012	107	12	3600	ESP	Spain	0	1991-12-14	R	12	4	12	4
fencing	senior	male	épée	2011/2012	2012	108	12	4048	DOM	Dominican Republic	0	1991-03-02	R	3	1	3	1
fencing	senior	male	épée	2011/2012	2012	108	12	10989	CIV	Ivory Coast	0	1971-01-22	R	1	1	1	1
fencing	senior	male	épée	2011/2012	2012	108	12	11147	VIE	Vietnam	0	1992-02-08	R	2	1	2	1
fencing	senior	male	épée	2011/2012	2012	111	12	11231	UZB	Uzbekistan	0	1984-10-23	R	10	4	10	4
fencing	senior	male	épée	2011/2012	2012	112	12	4241	COL	Colombia	0	1992-01-21	R	1	1	1	1
fencing	senior	male	épée	2011/2012	2012	113	12	4131	LBN	Lebanon	0	1992-08-31	R	8	3	8	3
fencing	senior	male	épée	2011/2012	2012	113	12	10808	MLI	Mali	0	1993-08-08	R	8	3	8	3
fencing	senior	male	épée	2011/2012	2012	115	12	3529	RUS	Russia	0	1993-02-13	L	2	1	2	1
fencing	senior	male	épée	2011/2012	2012	116	11	3814	BRA	Brazil	0	1991-12-14	R	12	4	12	4
fencing	senior	male	épée	2011/2012	2012	117	11	11265	NOR	Norway	0	1981-07-18	L	7	3	7	3
fencing	senior	male	épée	2011/2012	2012	118	11	10964	NED	Netherlands	0	1964-08-10	R	8	3	8	3
fencing	senior	male	épée	2011/2012	2012	119	11	11168	UKR	Ukraine	0	1984-02-07	R	2	1	2	1
fencing	senior	male	épée	2011/2012	2012	120	11	11135	CAN	Canada	0	1976-12-21	R	12	4	12	4
fencing	senior	male	épée	2011/2012	2012	121	11	10782	CZE	Czech Republic	0	1983-09-14	R	9	3	9	3
fencing	senior	male	épée	2011/2012	2012	122	11	11082	JPN	Japan	0	1987-07-15	L	7	3	7	3
fencing	senior	male	épée	2011/2012	2012	123	11	11073	UKR	Ukraine	0	1983-05-07	R	5	2	5	2
fencing	senior	male	épée	2011/2012	2012	124	11	10698	CZE	Czech Republic	0	1986-07-12	R	7	3	7	3
fencing	senior	male	épée	2011/2012	2012	125	11	11211	IRI	Iran	0	1985-07-17	R	7	3	7	3
fencing	senior	male	épée	2011/2012	2012	126	10	3638	POR	Portugal	0	1987-03-08	L	3	1	3	1
fencing	senior	male	épée	2011/2012	2012	127	10	11068	AUT	Austria	0	1982-04-16	R	4	2	4	2
fencing	senior	male	épée	2011/2012	2012	128	10	4185	CHI	Chile	0	1991-05-17	R	5	2	5	2
fencing	senior	male	épée	2011/2012	2012	129	10	3563	SUI	Switzerland	0	1990-11-05	R	11	4	11	4
fencing	senior	male	épée	2011/2012	2012	130	10	4012	SUI	Switzerland	0	1987-03-13	R	3	1	3	1
fencing	senior	male	épée	2011/2012	2012	131	9	10696	ESP	Spain	0	1985-12-14	R	12	4	12	4
fencing	senior	male	épée	2011/2012	2012	132	9	11284	BEL	Belgium	0	1984-03-10	R	3	1	3	1
fencing	senior	male	épée	2011/2012	2012	133	9	11090	USA	United States	0	1986-03-25	R	3	1	3	1
fencing	senior	male	épée	2011/2012	2012	134	8	3530	SLO	Slovenia	0	1989-10-17	R	10	4	10	4
fencing	senior	male	épée	2011/2012	2012	135	8	10679	ISR	Israel	0	1984-03-25	R	3	1	3	1
fencing	senior	male	épée	2011/2012	2012	136	8	3736	BRA	Brazil	0	1992-09-25	R	9	3	9	3
fencing	senior	male	épée	2011/2012	2012	137	8	4400	GER	Germany	0	1990-07-03	R	7	3	7	3
fencing	senior	male	épée	2011/2012	2012	138	8	4163	GER	Germany	0	1988-02-12	R	2	1	2	1
fencing	senior	male	épée	2011/2012	2012	139	8	3744	FRA	France	0	1991-02-16	R	2	1	2	1
fencing	senior	male	épée	2011/2012	2012	140	8	5100	ARG	Argentina	0	1991-12-26	R	12	4	12	4
fencing	senior	male	épée	2011/2012	2012	141	8	11069	USA	United States	0	1981-02-23	R	2	1	2	1
fencing	senior	male	épée	2011/2012	2012	142	8	4183	CHI	Chile	0	1995-01-06	R	1	1	1	1
fencing	senior	male	épée	2011/2012	2012	143	8	11166	HUN	Hungary	0	1983-10-21	R	10	4	10	4
fencing	senior	male	épée	2011/2012	2012	144	8	3577	ITA	Italy	0	1991-11-14	R	11	4	11	4
fencing	senior	male	épée	2011/2012	2012	145	8	4361	ARG	Argentina	0	1992-08-12	R	8	3	8	3
fencing	senior	male	épée	2011/2012	2012	146	8	3467	RUS	Russia	0	1992-01-02	R	1	1	1	1
fencing	senior	male	épée	2011/2012	2012	147	8	3731	BEL	Belgium	0	1988-08-16	R	8	3	8	3
fencing	senior	male	épée	2011/2012	2012	148	8	4249	CZE	Czech Republic	0	1991-07-11	L	7	3	7	3
fencing	senior	male	épée	2011/2012	2012	149	7	10932	USA	United States	0	1985-07-03	R	7	3	7	3
fencing	senior	male	épée	2011/2012	2012	150	7	10693	GBR	Great Britain	1	1972-01-31	L	1	1	5	2
fencing	senior	male	épée	2011/2012	2012	151	7	4260	EST	Estonia	0	1987-11-10	R	11	4	11	4
fencing	senior	male	épée	2011/2012	2012	152	7	3527	ISR	Israel	0	1987-06-21	R	6	2	6	2
fencing	senior	male	épée	2011/2012	2012	153	7	11222	USA	United States	0	1986-04-07	L	4	2	4	2
fencing	senior	male	épée	2011/2012	2012	154	7	3546	GER	Germany	0	1993-08-27	R	8	3	8	3
fencing	senior	male	épée	2011/2012	2012	155	7	3608	BLR	Belarus	0	1988-12-24	R	12	4	12	4
fencing	senior	male	épée	2011/2012	2012	156	7	11297	CHN	China	0	1988-02-11	R	2	1	2	1
fencing	senior	male	épée	2011/2012	2012	157	7	4484	RUS	Russia	0	1988-09-19	R	9	3	9	3
fencing	senior	male	épée	2011/2012	2012	158	6	3552	TUR	Turkey	0	1992-05-26	R	5	2	5	2
fencing	senior	male	épée	2011/2012	2012	159	6	3475	POR	Portugal	0	1988-10-07	R	10	4	10	4
fencing	senior	male	épée	2011/2012	2012	160	6	10842	CMR	Cameroon	0	1974-05-16	R	5	2	5	2
fencing	senior	male	épée	2011/2012	2012	161	6	4008	KOR	South Korea	0	1987-03-29	R	3	1	3	1
fencing	senior	male	épée	2011/2012	2012	162	6	11051	RSA	South Africa	0	1987-04-26	R	4	2	4	2
fencing	senior	male	épée	2011/2012	2012	163	6	10901	KAZ	Kazakhstan	0	1985-12-02	R	12	4	12	4
fencing	senior	male	épée	2011/2012	2012	164	6	4073	PUR	Puerto Rico	0	1992-07-23	R	7	3	7	3
fencing	senior	male	épée	2011/2012	2012	164	6	10974	MAR	Morocco	0	1982-01-19	R	1	1	1	1
fencing	senior	male	épée	2011/2012	2012	166	6	10687	UZB	Uzbekistan	0	1989-06-30	R	6	2	6	2
fencing	senior	male	épée	2011/2012	2012	167	6	3897	MEX	Mexico	0	1994-12-12	R	12	4	12	4
fencing	senior	male	épée	2011/2012	2012	168	6	11081	TUN	Tunisia	0	1989-08-02	R	8	3	8	3
fencing	senior	male	épée	2011/2012	2012	169	6	10770	LBA	Libya	0	1983-09-26	R	9	3	9	3
fencing	senior	male	épée	2011/2012	2012	170	6	10804	COL	Colombia	0	1985-09-07	R	9	3	9	3
fencing	senior	male	épée	2011/2012	2012	171	6	10783	ITA	Italy	0	1979-01-17	L	1	1	1	1
fencing	senior	male	épée	2011/2012	2012	172	6	3558	FRA	France	0	1991-10-25	R	10	4	10	4
fencing	senior	male	épée	2011/2012	2012	173	6	11267	SEN	Senegal	0	1988-08-09	R	8	3	8	3
fencing	senior	male	épée	2011/2012	2012	174	6	11024	SIN	Singapore	0	1986-12-11	L	12	4	12	4
fencing	senior	male	épée	2011/2012	2012	175	6	10990	CIV	Ivory Coast	0	1988-03-29	R	3	1	3	1
fencing	senior	male	épée	2011/2012	2012	176	6	3997	POL	Poland	0	1988-01-30	L	1	1	1	1
fencing	senior	male	épée	2011/2012	2012	177	6	10710	AUS	Australia	0	1978-03-17	R	3	1	3	1
fencing	senior	male	épée	2011/2012	2012	178	6	10826	SEN	Senegal	0	1986-10-12	R	10	4	10	4
fencing	senior	male	épée	2011/2012	2012	178	6	10907	ALG	Algeria	0	1988-08-07	R	8	3	8	3
fencing	senior	male	épée	2011/2012	2012	180	6	11172	USA	United States	0	1983-11-24	L	11	4	11	4
fencing	senior	male	épée	2011/2012	2012	181	6	10837	PAN	Panama	0	1986-08-18	L	8	3	8	3
fencing	senior	male	épée	2011/2012	2012	182	6	10976	SIN	Singapore	0	1992-11-12	R	11	4	11	4
fencing	senior	male	épée	2011/2012	2012	182	6	10740	CIV	Ivory Coast	0	1989-03-18	R	3	1	3	1
fencing	senior	male	épée	2011/2012	2012	184	6	10938	JPN	Japan	0	1990-02-27	L	2	1	2	1
fencing	senior	male	épée	2011/2012	2012	185	6	11193	MEX	Mexico	0	1991-11-08	R	11	4	11	4
fencing	senior	male	épée	2011/2012	2012	186	6	10672	IRI	Iran	0	1985-01-01	R	1	1	1	1
fencing	senior	male	épée	2011/2012	2012	187	6	10818	MEX	Mexico	0	1981-03-04	R	3	1	3	1
fencing	senior	male	épée	2011/2012	2012	188	6	4157	GUA	Guatemala	0	1990-06-24	R	6	2	6	2
fencing	senior	male	épée	2011/2012	2012	189	6	11007	IND	India	0	1988-01-13	R	1	1	1	1
fencing	senior	male	épée	2011/2012	2012	190	6	11199	JPN	Japan	0	1984-02-02	R	2	1	2	1
fencing	senior	male	épée	2011/2012	2012	191	6	4458	MEX	Mexico	0	1994-10-24	R	10	4	10	4
fencing	senior	male	épée	2011/2012	2012	192	6	3928	MAS	Malaysia	0	1990-10-11	L	10	4	10	4
fencing	senior	male	épée	2011/2012	2012	193	6	10929	TPE	Chinese Taipei	0	1985-05-23	R	5	2	5	2
fencing	senior	male	épée	2011/2012	2012	194	5	3490	ISR	Israel	0	1991-07-25	R	7	3	7	3
fencing	senior	male	épée	2011/2012	2012	195	5	10716	FIN	Finland	0	1985-07-25	R	7	3	7	3
fencing	senior	male	épée	2011/2012	2012	196	5	3874	ISR	Israel	0	1991-10-12	R	10	4	10	4
fencing	senior	male	épée	2011/2012	2012	197	5	11063	LAT	Latvia	0	1988-03-22	R	3	1	3	1
fencing	senior	male	épée	2011/2012	2012	198	5	10957	KOR	South Korea	0	1981-03-27	R	3	1	3	1
fencing	senior	male	épée	2011/2012	2012	199	5	11079	POL	Poland	0	1984-10-05	L	10	4	10	4
fencing	senior	male	épée	2011/2012	2012	200	5	4244	CZE	Czech Republic	0	1988-06-25	R	6	2	6	2
fencing	senior	male	épée	2012/2013	2013	1	204	11034	VEN	Venezuela	0	1985-08-03	L	8	3	8	3
fencing	senior	male	épée	2012/2013	2013	2	197	11119	EST	Estonia	0	1980-06-09	R	6	2	6	2
fencing	senior	male	épée	2012/2013	2013	3	167	3863	SUI	Switzerland	0	1987-08-07	R	8	3	8	3
fencing	senior	male	épée	2012/2013	2013	4	165	10748	HUN	Hungary	0	1977-04-01	R	4	2	4	2
fencing	senior	male	épée	2012/2013	2013	5	162	10969	SUI	Switzerland	0	1985-09-22	R	9	3	9	3
fencing	senior	male	épée	2012/2013	2013	6	146	10864	VEN	Venezuela	0	1979-01-09	R	1	1	1	1
fencing	senior	male	épée	2012/2013	2013	7	124	10869	GER	Germany	0	1978-02-21	L	2	1	2	1
fencing	senior	male	épée	2012/2013	2013	8	112	11115	UKR	Ukraine	0	1980-05-29	R	5	2	5	2
fencing	senior	male	épée	2012/2013	2013	9	98	11177	FRA	France	0	1982-10-26	R	10	4	10	4
fencing	senior	male	épée	2012/2013	2013	10	97	11271	FRA	France	0	1971-09-01	L	9	3	9	3
fencing	senior	male	épée	2012/2013	2013	11	92	11314	POL	Poland	0	1981-09-02	L	9	3	9	3
fencing	senior	male	épée	2012/2013	2013	12	91	3539	FRA	France	0	1988-01-08	R	1	1	1	1
fencing	senior	male	épée	2012/2013	2013	13	88	3917	FRA	France	0	1991-06-04	R	6	2	6	2
fencing	senior	male	épée	2012/2013	2013	14	87	10691	KAZ	Kazakhstan	0	1986-10-05	R	10	4	10	4
fencing	senior	male	épée	2012/2013	2013	15	87	4414	RUS	Russia	0	1988-05-07	R	5	2	5	2
fencing	senior	male	épée	2012/2013	2013	16	85	10711	RUS	Russia	0	1986-09-08	L	9	3	9	3
fencing	senior	male	épée	2012/2013	2013	17	84	4398	KOR	South Korea	0	1990-02-19	R	2	1	2	1
fencing	senior	male	épée	2012/2013	2013	18	81	11166	HUN	Hungary	0	1983-10-21	R	10	4	10	4
fencing	senior	male	épée	2012/2013	2013	19	79	3769	ITA	Italy	0	1989-06-21	R	6	2	6	2
fencing	senior	male	épée	2012/2013	2013	20	77	11251	ITA	Italy	0	1983-01-07	R	1	1	1	1
fencing	senior	male	épée	2012/2013	2013	21	71	11288	NED	Netherlands	0	1983-10-01	R	10	4	10	4
fencing	senior	male	épée	2012/2013	2013	22	62	10753	CAN	Canada	0	1981-07-26	R	7	3	7	3
fencing	senior	male	épée	2012/2013	2013	23	62	11135	CAN	Canada	0	1976-12-21	R	12	4	12	4
fencing	senior	male	épée	2012/2013	2013	24	61	11257	USA	United States	0	1981-05-05	R	5	2	5	2
fencing	senior	male	épée	2012/2013	2013	25	59	3444	KAZ	Kazakhstan	0	1991-12-18	L	12	4	12	4
fencing	senior	male	épée	2012/2013	2013	26	53	10733	CZE	Czech Republic	0	1982-01-18	R	1	1	1	1
fencing	senior	male	épée	2012/2013	2013	27	53	11079	POL	Poland	0	1984-10-05	L	10	4	10	4
fencing	senior	male	épée	2012/2013	2013	28	51	10770	LBA	Libya	0	1983-09-26	R	9	3	9	3
fencing	senior	male	épée	2012/2013	2013	29	50	11240	SUI	Switzerland	0	1982-03-08	L	3	1	3	1
fencing	senior	male	épée	2012/2013	2013	30	49	10956	KOR	South Korea	0	1984-01-24	R	1	1	1	1
fencing	senior	male	épée	2012/2013	2013	31	47	4008	KOR	South Korea	0	1987-03-29	R	3	1	3	1
fencing	senior	male	épée	2012/2013	2013	32	47	10674	GER	Germany	0	1983-08-13	R	8	3	8	3
fencing	senior	male	épée	2012/2013	2013	33	47	10980	KOR	South Korea	0	1986-07-26	R	7	3	7	3
fencing	senior	male	épée	2012/2013	2013	34	46	10802	ITA	Italy	0	1979-04-11	R	4	2	4	2
fencing	senior	male	épée	2012/2013	2013	35	46	10965	UKR	Ukraine	0	1980-01-15	R	1	1	1	1
fencing	senior	male	épée	2012/2013	2013	36	46	3560	FRA	France	0	1988-11-05	R	11	4	11	4
fencing	senior	male	épée	2012/2013	2013	37	44	11102	EGY	Egypt	0	1986-01-19	L	1	1	1	1
fencing	senior	male	épée	2012/2013	2013	38	43	4400	GER	Germany	0	1990-07-03	R	7	3	7	3
fencing	senior	male	épée	2012/2013	2013	39	42	11029	CHN	China	0	1985-10-15	R	10	4	10	4
fencing	senior	male	épée	2012/2013	2013	40	42	11231	UZB	Uzbekistan	0	1984-10-23	R	10	4	10	4
fencing	senior	male	épée	2012/2013	2013	41	42	11044	FRA	France	0	1978-04-25	L	4	2	4	2
fencing	senior	male	épée	2012/2013	2013	42	41	4500	FIN	Finland	0	1989-06-08	L	6	2	6	2
fencing	senior	male	épée	2012/2013	2013	43	41	3726	EGY	Egypt	0	1991-03-03	R	3	1	3	1
fencing	senior	male	épée	2012/2013	2013	44	39	3534	ITA	Italy	0	1991-05-13	R	5	2	5	2
fencing	senior	male	épée	2012/2013	2013	45	39	11148	NOR	Norway	0	1986-12-09	R	12	4	12	4
fencing	senior	male	épée	2012/2013	2013	46	39	3467	RUS	Russia	0	1992-01-02	R	1	1	1	1
fencing	senior	male	épée	2012/2013	2013	47	38	11151	ITA	Italy	0	1983-04-04	R	4	2	4	2
fencing	senior	male	épée	2012/2013	2013	48	37	10935	HUN	Hungary	0	1974-12-23	L	12	4	12	4
fencing	senior	male	épée	2012/2013	2013	49	34	3919	CHN	China	0	1988-05-19	R	5	2	5	2
fencing	senior	male	épée	2012/2013	2013	50	32	3588	VEN	Venezuela	0	1987-08-06	R	8	3	8	3
fencing	senior	male	épée	2012/2013	2013	51	32	11259	RUS	Russia	0	1983-06-02	R	6	2	6	2
fencing	senior	male	épée	2012/2013	2013	52	32	4427	HUN	Hungary	0	1987-03-18	R	3	1	3	1
fencing	senior	male	épée	2012/2013	2013	53	31	4005	KAZ	Kazakhstan	0	1991-09-17	R	9	3	9	3
fencing	senior	male	épée	2012/2013	2013	54	30	4267	CUB	Cuba	0	1990-08-06	R	8	3	8	3
fencing	senior	male	épée	2012/2013	2013	55	30	3702	MAR	Morocco	0	1993-12-19	R	12	4	12	4
fencing	senior	male	épée	2012/2013	2013	56	27	10700	KOR	South Korea	0	1985-11-27	R	11	4	11	4
fencing	senior	male	épée	2012/2013	2013	57	27	11268	RUS	Russia	0	1982-05-15	L	5	2	5	2
fencing	senior	male	épée	2012/2013	2013	58	27	11274	USA	United States	0	1980-10-01	L	10	4	10	4
fencing	senior	male	épée	2012/2013	2013	59	26	10782	CZE	Czech Republic	0	1983-09-14	R	9	3	9	3
fencing	senior	male	épée	2012/2013	2013	60	25	10948	LAT	Latvia	0	1980-09-25	R	9	3	9	3
fencing	senior	male	épée	2012/2013	2013	61	25	11082	JPN	Japan	0	1987-07-15	L	7	3	7	3
fencing	senior	male	épée	2012/2013	2013	62	24	4260	EST	Estonia	0	1987-11-10	R	11	4	11	4
fencing	senior	male	épée	2012/2013	2013	63	24	3867	UKR	Ukraine	0	1989-03-31	R	3	1	3	1
fencing	senior	male	épée	2012/2013	2013	64	23	3638	POR	Portugal	0	1987-03-08	L	3	1	3	1
fencing	senior	male	épée	2012/2013	2013	65	23	3527	ISR	Israel	0	1987-06-21	R	6	2	6	2
fencing	senior	male	épée	2012/2013	2013	66	23	4037	VEN	Venezuela	0	1987-03-27	R	3	1	3	1
fencing	senior	male	épée	2012/2013	2013	67	22	11066	ITA	Italy	0	1978-08-23	L	8	3	8	3
fencing	senior	male	épée	2012/2013	2013	68	21	11051	RSA	South Africa	0	1987-04-26	R	4	2	4	2
fencing	senior	male	épée	2012/2013	2013	69	21	11043	HKG	Hong Kong, China	0	1978-01-06	R	1	1	1	1
fencing	senior	male	épée	2012/2013	2013	70	21	11106	RSA	South Africa	0	1986-07-15	L	7	3	7	3
fencing	senior	male	épée	2012/2013	2013	70	21	10867	CUB	Cuba	0	1991-11-06	R	11	4	11	4
fencing	senior	male	épée	2012/2013	2013	72	21	11161	MAR	Morocco	0	1975-05-08	R	5	2	5	2
fencing	senior	male	épée	2012/2013	2013	73	21	11179	AUS	Australia	0	1975-04-01	R	4	2	4	2
fencing	senior	male	épée	2012/2013	2013	73	21	11170	CUB	Cuba	0	1986-04-08	R	4	2	4	2
fencing	senior	male	épée	2012/2013	2013	75	21	4149	EGY	Egypt	0	1995-03-24	L	3	1	3	1
fencing	senior	male	épée	2012/2013	2013	76	21	4034	CHN	China	0	1992-05-12	L	5	2	5	2
fencing	senior	male	épée	2012/2013	2013	77	21	10899	FRA	France	0	1984-05-29	L	5	2	5	2
fencing	senior	male	épée	2012/2013	2013	78	20	4507	USA	United States	0	1990-04-22	L	4	2	4	2
fencing	senior	male	épée	2012/2013	2013	79	19	3724	FRA	France	0	1989-04-23	R	4	2	4	2
fencing	senior	male	épée	2012/2013	2013	80	19	5100	ARG	Argentina	0	1991-12-26	R	12	4	12	4
fencing	senior	male	épée	2012/2013	2013	81	19	4451	ITA	Italy	0	1988-04-16	L	4	2	4	2
fencing	senior	male	épée	2012/2013	2013	82	18	3748	ISR	Israel	0	1995-01-24	L	1	1	1	1
fencing	senior	male	épée	2012/2013	2013	83	18	10975	RUS	Russia	0	1986-07-14	R	7	3	7	3
fencing	senior	male	épée	2012/2013	2013	84	18	4462	NED	Netherlands	0	1991-07-22	L	7	3	7	3
fencing	senior	male	épée	2012/2013	2013	85	17	3874	ISR	Israel	0	1991-10-12	R	10	4	10	4
fencing	senior	male	épée	2012/2013	2013	86	17	10846	EGY	Egypt	0	1986-08-09	R	8	3	8	3
fencing	senior	male	épée	2012/2013	2013	87	17	4185	CHI	Chile	0	1991-05-17	R	5	2	5	2
fencing	senior	male	épée	2012/2013	2013	88	17	3424	POL	Poland	0	1987-04-14	R	4	2	4	2
fencing	senior	male	épée	2012/2013	2013	89	17	11157	USA	United States	0	1987-09-26	R	9	3	9	3
fencing	senior	male	épée	2012/2013	2013	90	17	3538	CAN	Canada	0	1995-02-20	L	2	1	2	1
fencing	senior	male	épée	2012/2013	2013	91	16	3947	SWE	Sweden	0	1992-03-10	R	3	1	3	1
fencing	senior	male	épée	2012/2013	2013	92	16	3738	HUN	Hungary	0	1991-02-18	R	2	1	2	1
fencing	senior	male	épée	2012/2013	2013	93	16	4090	FRA	France	0	1990-07-11	R	7	3	7	3
fencing	senior	male	épée	2012/2013	2013	94	16	4009	FIN	Finland	0	1991-02-28	R	2	1	2	1
fencing	senior	male	épée	2012/2013	2013	95	15	11003	UZB	Uzbekistan	0	1980-05-08	L	5	2	5	2
fencing	senior	male	épée	2012/2013	2013	96	15	10936	CHI	Chile	0	1972-09-22	R	9	3	9	3
fencing	senior	male	épée	2012/2013	2013	97	15	10717	CAN	Canada	0	1983-04-04	L	4	2	4	2
fencing	senior	male	épée	2012/2013	2013	98	14	11202	EST	Estonia	0	1984-04-04	R	4	2	4	2
fencing	senior	male	épée	2012/2013	2013	99	14	3887	GBR	Great Britain	1	1994-01-04	R	1	1	5	2
fencing	senior	male	épée	2012/2013	2013	100	14	3928	MAS	Malaysia	0	1990-10-11	L	10	4	10	4
fencing	senior	male	épée	2012/2013	2013	101	14	4351	GER	Germany	0	1992-07-10	L	7	3	7	3
fencing	senior	male	épée	2012/2013	2013	102	14	11209	GER	Germany	0	1981-04-30	R	4	2	4	2
fencing	senior	male	épée	2012/2013	2013	103	14	10901	KAZ	Kazakhstan	0	1985-12-02	R	12	4	12	4
fencing	senior	male	épée	2012/2013	2013	104	14	11073	UKR	Ukraine	0	1983-05-07	R	5	2	5	2
fencing	senior	male	épée	2012/2013	2013	105	14	4405	SUI	Switzerland	0	1990-10-01	R	10	4	10	4
fencing	senior	male	épée	2012/2013	2013	106	13	4317	FIN	Finland	0	1992-03-20	R	3	1	3	1
fencing	senior	male	épée	2012/2013	2013	107	13	11038	CHN	China	0	1981-06-05	R	6	2	6	2
fencing	senior	male	épée	2012/2013	2013	108	13	3563	SUI	Switzerland	0	1990-11-05	R	11	4	11	4
fencing	senior	male	épée	2012/2013	2013	109	12	4495	DEN	Denmark	0	1993-08-04	R	8	3	8	3
fencing	senior	male	épée	2012/2013	2013	110	12	10826	SEN	Senegal	0	1986-10-12	R	10	4	10	4
fencing	senior	male	épée	2012/2013	2013	111	12	10876	HKG	Hong Kong, China	0	1993-01-15	R	1	1	1	1
fencing	senior	male	épée	2012/2013	2013	112	12	11267	SEN	Senegal	0	1988-08-09	R	8	3	8	3
fencing	senior	male	épée	2012/2013	2013	113	12	11101	LBA	Libya	0	1988-09-06	R	9	3	9	3
fencing	senior	male	épée	2012/2013	2013	114	12	3690	RSA	South Africa	0	1991-01-02	R	1	1	1	1
fencing	senior	male	épée	2012/2013	2013	115	12	10904	MRI	Mauritius	0	1991-10-30	R	10	4	10	4
fencing	senior	male	épée	2012/2013	2013	116	12	10678	TKM	Turkmenistan	0	1987-09-01	L	9	3	9	3
fencing	senior	male	épée	2012/2013	2013	117	12	10837	PAN	Panama	0	1986-08-18	L	8	3	8	3
fencing	senior	male	épée	2012/2013	2013	118	12	4522	JPN	Japan	0	1994-06-14	R	6	2	6	2
fencing	senior	male	épée	2012/2013	2013	119	12	10974	MAR	Morocco	0	1982-01-19	R	1	1	1	1
fencing	senior	male	épée	2012/2013	2013	120	12	11306	IRI	Iran	0	1981-03-18	R	3	1	3	1
fencing	senior	male	épée	2012/2013	2013	121	12	4458	MEX	Mexico	0	1994-10-24	R	10	4	10	4
fencing	senior	male	épée	2012/2013	2013	122	12	11302	RSA	South Africa	0	1971-02-08	L	2	1	2	1
fencing	senior	male	épée	2012/2013	2013	123	12	10766	CAN	Canada	0	1986-03-29	R	3	1	3	1
fencing	senior	male	épée	2012/2013	2013	124	12	10670	ESP	Spain	0	1978-06-22	R	6	2	6	2
fencing	senior	male	épée	2012/2013	2013	125	11	10679	ISR	Israel	0	1984-03-25	R	3	1	3	1
fencing	senior	male	épée	2012/2013	2013	126	11	11026	HKG	Hong Kong, China	0	1988-12-19	R	12	4	12	4
fencing	senior	male	épée	2012/2013	2013	127	10	11131	KOR	South Korea	0	1984-08-03	R	8	3	8	3
fencing	senior	male	épée	2012/2013	2013	128	10	11234	HUN	Hungary	0	1980-04-02	R	4	2	4	2
fencing	senior	male	épée	2012/2013	2013	129	10	3495	NOR	Norway	0	1987-12-20	L	12	4	12	4
fencing	senior	male	épée	2012/2013	2013	130	10	11099	UKR	Ukraine	0	1986-03-11	R	3	1	3	1
fencing	senior	male	épée	2012/2013	2013	131	10	4229	ESP	Spain	0	1995-07-12	R	7	3	7	3
fencing	senior	male	épée	2012/2013	2013	132	9	11116	SRB	Serbia	0	1982-06-01	R	6	2	6	2
fencing	senior	male	épée	2012/2013	2013	133	9	4395	BLR	Belarus	0	1992-05-11	R	5	2	5	2
fencing	senior	male	épée	2012/2013	2013	134	9	3797	SLO	Slovenia	0	1992-04-13	L	4	2	4	2
fencing	senior	male	épée	2012/2013	2013	135	9	3793	RUS	Russia	0	1989-09-21	R	9	3	9	3
fencing	senior	male	épée	2012/2013	2013	136	8	11219	HUN	Hungary	0	1989-05-22	R	5	2	5	2
fencing	senior	male	épée	2012/2013	2013	137	8	11104	KGZ	Kyrgyzstan	0	1982-11-04	L	11	4	11	4
fencing	senior	male	épée	2012/2013	2013	138	8	3925	DEN	Denmark	0	1991-05-31	R	5	2	5	2
fencing	senior	male	épée	2012/2013	2013	139	8	4079	UKR	Ukraine	0	1991-07-20	R	7	3	7	3
fencing	senior	male	épée	2012/2013	2013	140	8	11125	VEN	Venezuela	0	1983-09-26	R	9	3	9	3
fencing	senior	male	épée	2012/2013	2013	141	8	11094	RUS	Russia	0	1986-06-15	R	6	2	6	2
fencing	senior	male	épée	2012/2013	2013	142	8	10906	FRA	France	0	1987-08-17	R	8	3	8	3
fencing	senior	male	épée	2012/2013	2013	143	8	4189	SUI	Switzerland	0	1992-03-10	R	3	1	3	1
fencing	senior	male	épée	2012/2013	2013	144	7	10780	POR	Portugal	0	1984-07-22	R	7	3	7	3
fencing	senior	male	épée	2012/2013	2013	145	7	3608	BLR	Belarus	0	1988-12-24	R	12	4	12	4
fencing	senior	male	épée	2012/2013	2013	146	7	10834	ARG	Argentina	0	1983-12-12	R	12	4	12	4
fencing	senior	male	épée	2012/2013	2013	147	7	11095	POL	Poland	0	1981-05-08	L	5	2	5	2
fencing	senior	male	épée	2012/2013	2013	148	7	3935	RUS	Russia	0	1992-06-04	R	6	2	6	2
fencing	senior	male	épée	2012/2013	2013	149	6	4357	FIN	Finland	0	1992-05-06	R	5	2	5	2
fencing	senior	male	épée	2012/2013	2013	150	6	4249	CZE	Czech Republic	0	1991-07-11	L	7	3	7	3
fencing	senior	male	épée	2012/2013	2013	151	6	3736	BRA	Brazil	0	1992-09-25	R	9	3	9	3
fencing	senior	male	épée	2012/2013	2013	152	6	10708	KUW	Kuwait	0	1990-12-28	R	12	4	12	4
fencing	senior	male	épée	2012/2013	2013	153	6	11280	JPN	Japan	0	1991-12-10	R	12	4	12	4
fencing	senior	male	épée	2012/2013	2013	154	6	10673	LBA	Libya	0	1989-12-29	R	12	4	12	4
fencing	senior	male	épée	2012/2013	2013	155	6	10707	LBA	Libya	0	1987-05-22	R	5	2	5	2
fencing	senior	male	épée	2012/2013	2013	156	6	11067	SEN	Senegal	0	1982-09-25	R	9	3	9	3
fencing	senior	male	épée	2012/2013	2013	157	6	10944	EST	Estonia	0	1980-07-25	L	7	3	7	3
fencing	senior	male	épée	2012/2013	2013	158	6	10976	SIN	Singapore	0	1992-11-12	R	11	4	11	4
fencing	senior	male	épée	2012/2013	2013	159	6	4305	COL	Colombia	0	1991-01-24	L	1	1	1	1
fencing	senior	male	épée	2012/2013	2013	160	6	4183	CHI	Chile	0	1995-01-06	R	1	1	1	1
fencing	senior	male	épée	2012/2013	2013	161	6	11109	VIE	Vietnam	0	1990-04-05	R	4	2	4	2
fencing	senior	male	épée	2012/2013	2013	162	6	3814	BRA	Brazil	0	1991-12-14	R	12	4	12	4
fencing	senior	male	épée	2012/2013	2013	163	6	11244	COL	Colombia	0	1981-09-20	R	9	3	9	3
fencing	senior	male	épée	2012/2013	2013	164	6	4233	KGZ	Kyrgyzstan	0	1991-09-19	R	9	3	9	3
fencing	senior	male	épée	2012/2013	2013	165	6	4307	MEX	Mexico	0	1993-07-04	R	7	3	7	3
fencing	senior	male	épée	2012/2013	2013	166	6	4131	LBN	Lebanon	0	1992-08-31	R	8	3	8	3
fencing	senior	male	épée	2012/2013	2013	167	6	11211	IRI	Iran	0	1985-07-17	R	7	3	7	3
fencing	senior	male	épée	2012/2013	2013	168	6	10727	DOM	Dominican Republic	0	1988-10-01	R	10	4	10	4
fencing	senior	male	épée	2012/2013	2013	169	6	10804	COL	Colombia	0	1985-09-07	R	9	3	9	3
fencing	senior	male	épée	2012/2013	2013	170	6	11024	SIN	Singapore	0	1986-12-11	L	12	4	12	4
fencing	senior	male	épée	2012/2013	2013	171	6	10698	CZE	Czech Republic	0	1986-07-12	R	7	3	7	3
fencing	senior	male	épée	2012/2013	2013	172	6	10695	KUW	Kuwait	0	1990-10-30	R	10	4	10	4
fencing	senior	male	épée	2012/2013	2013	173	6	11284	BEL	Belgium	0	1984-03-10	R	3	1	3	1
fencing	senior	male	épée	2012/2013	2013	174	6	10985	UZB	Uzbekistan	0	1991-09-06	R	9	3	9	3
fencing	senior	male	épée	2012/2013	2013	175	6	10723	BRA	Brazil	0	1987-04-06	R	4	2	4	2
fencing	senior	male	épée	2012/2013	2013	176	6	3624	ITA	Italy	0	1989-02-23	R	2	1	2	1
fencing	senior	male	épée	2012/2013	2013	177	6	4163	GER	Germany	0	1988-02-12	R	2	1	2	1
fencing	senior	male	épée	2012/2013	2013	178	6	10783	ITA	Italy	0	1979-01-17	L	1	1	1	1
fencing	senior	male	épée	2012/2013	2013	179	6	4073	PUR	Puerto Rico	0	1992-07-23	R	7	3	7	3
fencing	senior	male	épée	2012/2013	2013	180	6	11015	HKG	Hong Kong, China	0	1991-04-06	R	4	2	4	2
fencing	senior	male	épée	2012/2013	2013	181	6	4283	GER	Germany	0	1988-10-19	L	10	4	10	4
fencing	senior	male	épée	2012/2013	2013	182	6	11168	UKR	Ukraine	0	1984-02-07	R	2	1	2	1
fencing	senior	male	épée	2012/2013	2013	183	6	10793	TPE	Chinese Taipei	0	1988-08-18	R	8	3	8	3
fencing	senior	male	épée	2012/2013	2013	183	6	4157	GUA	Guatemala	0	1990-06-24	R	6	2	6	2
fencing	senior	male	épée	2012/2013	2013	185	6	3841	HUN	Hungary	0	1990-01-27	R	1	1	1	1
fencing	senior	male	épée	2012/2013	2013	186	6	4216	SUI	Switzerland	0	1989-09-13	R	9	3	9	3
fencing	senior	male	épée	2012/2013	2013	187	6	10751	GER	Germany	0	1991-08-22	L	8	3	8	3
fencing	senior	male	épée	2012/2013	2013	188	5	3475	POR	Portugal	0	1988-10-07	R	10	4	10	4
fencing	senior	male	épée	2012/2013	2013	189	5	11265	NOR	Norway	0	1981-07-18	L	7	3	7	3
fencing	senior	male	épée	2012/2013	2013	190	5	3773	SUI	Switzerland	0	1990-11-25	R	11	4	11	4
fencing	senior	male	épée	2012/2013	2013	191	5	3504	FRA	France	0	1990-05-26	R	5	2	5	2
fencing	senior	male	épée	2012/2013	2013	192	5	11021	GER	Germany	0	1986-04-15	R	4	2	4	2
fencing	senior	male	épée	2012/2013	2013	193	5	4390	USA	United States	0	1987-07-09	R	7	3	7	3
fencing	senior	male	épée	2012/2013	2013	194	5	11032	SIN	Singapore	0	1985-03-04	R	3	1	3	1
fencing	senior	male	épée	2012/2013	2013	195	5	11199	JPN	Japan	0	1984-02-02	R	2	1	2	1
fencing	senior	male	épée	2012/2013	2013	196	5	11121	ROU	Romania	0	1979-06-27	L	6	2	6	2
fencing	senior	male	épée	2012/2013	2013	197	4	11068	AUT	Austria	0	1982-04-16	R	4	2	4	2
fencing	senior	male	épée	2012/2013	2013	198	4	10755	ITA	Italy	0	1978-01-30	L	1	1	1	1
fencing	senior	male	épée	2012/2013	2013	199	4	10814	VEN	Venezuela	0	1986-11-06	R	11	4	11	4
fencing	senior	male	épée	2012/2013	2013	200	4	4463	EST	Estonia	0	1994-08-30	R	8	3	8	3
fencing	senior	male	épée	2013/2014	2014	1	183	11177	FRA	France	0	1982-10-26	R	10	4	10	4
fencing	senior	male	épée	2013/2014	2014	2	163	11115	UKR	Ukraine	0	1980-05-29	R	5	2	5	2
fencing	senior	male	épée	2013/2014	2014	3	159	4223	KOR	South Korea	0	1995-10-16	R	10	4	10	4
fencing	senior	male	épée	2013/2014	2014	4	147	3769	ITA	Italy	0	1989-06-21	R	6	2	6	2
fencing	senior	male	épée	2013/2014	2014	5	136	10956	KOR	South Korea	0	1984-01-24	R	1	1	1	1
fencing	senior	male	épée	2013/2014	2014	6	134	11166	HUN	Hungary	0	1983-10-21	R	10	4	10	4
fencing	senior	male	épée	2013/2014	2014	7	134	10899	FRA	France	0	1984-05-29	L	5	2	5	2
fencing	senior	male	épée	2013/2014	2014	8	127	3863	SUI	Switzerland	0	1987-08-07	R	8	3	8	3
fencing	senior	male	épée	2013/2014	2014	9	125	10969	SUI	Switzerland	0	1985-09-22	R	9	3	9	3
fencing	senior	male	épée	2013/2014	2014	10	121	11131	KOR	South Korea	0	1984-08-03	R	8	3	8	3
fencing	senior	male	épée	2013/2014	2014	11	109	11044	FRA	France	0	1978-04-25	L	4	2	4	2
fencing	senior	male	épée	2013/2014	2014	12	106	10711	RUS	Russia	0	1986-09-08	L	9	3	9	3
fencing	senior	male	épée	2013/2014	2014	13	104	4414	RUS	Russia	0	1988-05-07	R	5	2	5	2
fencing	senior	male	épée	2013/2014	2014	14	96	10864	VEN	Venezuela	0	1979-01-09	R	1	1	1	1
fencing	senior	male	épée	2013/2014	2014	15	86	11119	EST	Estonia	0	1980-06-09	R	6	2	6	2
fencing	senior	male	épée	2013/2014	2014	16	85	11151	ITA	Italy	0	1983-04-04	R	4	2	4	2
fencing	senior	male	épée	2013/2014	2014	17	74	11271	FRA	France	0	1971-09-01	L	9	3	9	3
fencing	senior	male	épée	2013/2014	2014	18	72	4037	VEN	Venezuela	0	1987-03-27	R	3	1	3	1
fencing	senior	male	épée	2013/2014	2014	19	70	10869	GER	Germany	0	1978-02-21	L	2	1	2	1
fencing	senior	male	épée	2013/2014	2014	20	69	3917	FRA	France	0	1991-06-04	R	6	2	6	2
fencing	senior	male	épée	2013/2014	2014	21	60	11168	UKR	Ukraine	0	1984-02-07	R	2	1	2	1
fencing	senior	male	épée	2013/2014	2014	22	59	4260	EST	Estonia	0	1987-11-10	R	11	4	11	4
fencing	senior	male	épée	2013/2014	2014	23	59	11288	NED	Netherlands	0	1983-10-01	R	10	4	10	4
fencing	senior	male	épée	2013/2014	2014	24	59	10977	UKR	Ukraine	0	1982-07-15	R	7	3	7	3
fencing	senior	male	épée	2013/2014	2014	25	58	11082	JPN	Japan	0	1987-07-15	L	7	3	7	3
fencing	senior	male	épée	2013/2014	2014	26	54	3726	EGY	Egypt	0	1991-03-03	R	3	1	3	1
fencing	senior	male	épée	2013/2014	2014	27	54	3737	ITA	Italy	0	1993-09-04	R	9	3	9	3
fencing	senior	male	épée	2013/2014	2014	28	53	10938	JPN	Japan	0	1990-02-27	L	2	1	2	1
fencing	senior	male	épée	2013/2014	2014	29	53	4495	DEN	Denmark	0	1993-08-04	R	8	3	8	3
fencing	senior	male	épée	2013/2014	2014	30	53	11314	POL	Poland	0	1981-09-02	L	9	3	9	3
fencing	senior	male	épée	2013/2014	2014	31	50	10846	EGY	Egypt	0	1986-08-09	R	8	3	8	3
fencing	senior	male	épée	2013/2014	2014	32	50	3577	ITA	Italy	0	1991-11-14	R	11	4	11	4
fencing	senior	male	épée	2013/2014	2014	33	48	10975	RUS	Russia	0	1986-07-14	R	7	3	7	3
fencing	senior	male	épée	2013/2014	2014	34	47	10733	CZE	Czech Republic	0	1982-01-18	R	1	1	1	1
fencing	senior	male	épée	2013/2014	2014	35	46	3867	UKR	Ukraine	0	1989-03-31	R	3	1	3	1
fencing	senior	male	épée	2013/2014	2014	36	46	3724	FRA	France	0	1989-04-23	R	4	2	4	2
fencing	senior	male	épée	2013/2014	2014	37	46	11199	JPN	Japan	0	1984-02-02	R	2	1	2	1
fencing	senior	male	épée	2013/2014	2014	38	46	4500	FIN	Finland	0	1989-06-08	L	6	2	6	2
fencing	senior	male	épée	2013/2014	2014	39	46	4400	GER	Germany	0	1990-07-03	R	7	3	7	3
fencing	senior	male	épée	2013/2014	2014	40	45	10691	KAZ	Kazakhstan	0	1986-10-05	R	10	4	10	4
fencing	senior	male	épée	2013/2014	2014	41	44	10928	USA	United States	0	1986-06-27	R	6	2	6	2
fencing	senior	male	épée	2013/2014	2014	42	43	10835	CHN	China	0	1988-02-05	R	2	1	2	1
fencing	senior	male	épée	2013/2014	2014	43	42	11231	UZB	Uzbekistan	0	1984-10-23	R	10	4	10	4
fencing	senior	male	épée	2013/2014	2014	44	42	11316	CHN	China	0	1987-07-14	R	7	3	7	3
fencing	senior	male	épée	2013/2014	2014	45	41	4008	KOR	South Korea	0	1987-03-29	R	3	1	3	1
fencing	senior	male	épée	2013/2014	2014	46	39	3736	BRA	Brazil	0	1992-09-25	R	9	3	9	3
fencing	senior	male	épée	2013/2014	2014	47	39	3874	ISR	Israel	0	1991-10-12	R	10	4	10	4
fencing	senior	male	épée	2013/2014	2014	48	39	11157	USA	United States	0	1987-09-26	R	9	3	9	3
fencing	senior	male	épée	2013/2014	2014	49	39	3588	VEN	Venezuela	0	1987-08-06	R	8	3	8	3
fencing	senior	male	épée	2013/2014	2014	50	38	10748	HUN	Hungary	0	1977-04-01	R	4	2	4	2
fencing	senior	male	épée	2013/2014	2014	51	36	10687	UZB	Uzbekistan	0	1989-06-30	R	6	2	6	2
fencing	senior	male	épée	2013/2014	2014	52	35	11197	EGY	Egypt	0	1980-09-11	R	9	3	9	3
fencing	senior	male	épée	2013/2014	2014	53	34	11234	HUN	Hungary	0	1980-04-02	R	4	2	4	2
fencing	senior	male	épée	2013/2014	2014	54	33	3529	RUS	Russia	0	1993-02-13	L	2	1	2	1
fencing	senior	male	épée	2013/2014	2014	55	33	11240	SUI	Switzerland	0	1982-03-08	L	3	1	3	1
fencing	senior	male	épée	2013/2014	2014	56	33	4005	KAZ	Kazakhstan	0	1991-09-17	R	9	3	9	3
fencing	senior	male	épée	2013/2014	2014	57	31	4398	KOR	South Korea	0	1990-02-19	R	2	1	2	1
fencing	senior	male	épée	2013/2014	2014	58	31	10753	CAN	Canada	0	1981-07-26	R	7	3	7	3
fencing	senior	male	épée	2013/2014	2014	59	30	3702	MAR	Morocco	0	1993-12-19	R	12	4	12	4
fencing	senior	male	épée	2013/2014	2014	60	28	11268	RUS	Russia	0	1982-05-15	L	5	2	5	2
fencing	senior	male	épée	2013/2014	2014	61	27	4189	SUI	Switzerland	0	1992-03-10	R	3	1	3	1
fencing	senior	male	épée	2013/2014	2014	62	25	3527	ISR	Israel	0	1987-06-21	R	6	2	6	2
fencing	senior	male	épée	2013/2014	2014	63	25	4427	HUN	Hungary	0	1987-03-18	R	3	1	3	1
fencing	senior	male	épée	2013/2014	2014	64	24	10674	GER	Germany	0	1983-08-13	R	8	3	8	3
fencing	senior	male	épée	2013/2014	2014	65	23	11135	CAN	Canada	0	1976-12-21	R	12	4	12	4
fencing	senior	male	épée	2013/2014	2014	66	22	10770	LBA	Libya	0	1983-09-26	R	9	3	9	3
fencing	senior	male	épée	2013/2014	2014	67	22	11034	VEN	Venezuela	0	1985-08-03	L	8	3	8	3
fencing	senior	male	épée	2013/2014	2014	68	21	11210	BRA	Brazil	0	1985-02-13	R	2	1	2	1
fencing	senior	male	épée	2013/2014	2014	69	21	10763	SEN	Senegal	0	1981-06-29	L	6	2	6	2
fencing	senior	male	épée	2013/2014	2014	70	21	11023	CAN	Canada	0	1986-08-14	R	8	3	8	3
fencing	senior	male	épée	2013/2014	2014	71	21	11109	VIE	Vietnam	0	1990-04-05	R	4	2	4	2
fencing	senior	male	épée	2013/2014	2014	72	21	4431	ARG	Argentina	0	1992-08-12	R	8	3	8	3
fencing	senior	male	épée	2013/2014	2014	73	21	10855	MAR	Morocco	0	1984-10-28	R	10	4	10	4
fencing	senior	male	épée	2013/2014	2014	74	21	11024	SIN	Singapore	0	1986-12-11	L	12	4	12	4
fencing	senior	male	épée	2013/2014	2014	75	21	4073	PUR	Puerto Rico	0	1992-07-23	R	7	3	7	3
fencing	senior	male	épée	2013/2014	2014	76	21	4308	MAR	Morocco	0	1995-09-09	R	9	3	9	3
fencing	senior	male	épée	2013/2014	2014	77	21	4231	HUN	Hungary	0	1988-03-05	R	3	1	3	1
fencing	senior	male	épée	2013/2014	2014	78	21	3919	CHN	China	0	1988-05-19	R	5	2	5	2
fencing	senior	male	épée	2013/2014	2014	79	20	3748	ISR	Israel	0	1995-01-24	L	1	1	1	1
fencing	senior	male	épée	2013/2014	2014	80	20	3560	FRA	France	0	1988-11-05	R	11	4	11	4
fencing	senior	male	épée	2013/2014	2014	81	19	10980	KOR	South Korea	0	1986-07-26	R	7	3	7	3
fencing	senior	male	épée	2013/2014	2014	82	19	3793	RUS	Russia	0	1989-09-21	R	9	3	9	3
fencing	senior	male	épée	2013/2014	2014	83	18	3925	DEN	Denmark	0	1991-05-31	R	5	2	5	2
fencing	senior	male	épée	2013/2014	2014	84	18	11148	NOR	Norway	0	1986-12-09	R	12	4	12	4
fencing	senior	male	épée	2013/2014	2014	85	18	4233	KGZ	Kyrgyzstan	0	1991-09-19	R	9	3	9	3
fencing	senior	male	épée	2013/2014	2014	86	18	4244	CZE	Czech Republic	0	1988-06-25	R	6	2	6	2
fencing	senior	male	épée	2013/2014	2014	87	18	3444	KAZ	Kazakhstan	0	1991-12-18	L	12	4	12	4
fencing	senior	male	épée	2013/2014	2014	88	18	5100	ARG	Argentina	0	1991-12-26	R	12	4	12	4
fencing	senior	male	épée	2013/2014	2014	89	17	10670	ESP	Spain	0	1978-06-22	R	6	2	6	2
fencing	senior	male	épée	2013/2014	2014	90	17	10782	CZE	Czech Republic	0	1983-09-14	R	9	3	9	3
fencing	senior	male	épée	2013/2014	2014	91	16	11029	CHN	China	0	1985-10-15	R	10	4	10	4
fencing	senior	male	épée	2013/2014	2014	92	16	10965	UKR	Ukraine	0	1980-01-15	R	1	1	1	1
fencing	senior	male	épée	2013/2014	2014	93	16	3539	FRA	France	0	1988-01-08	R	1	1	1	1
fencing	senior	male	épée	2013/2014	2014	94	16	11090	USA	United States	0	1986-03-25	R	3	1	3	1
fencing	senior	male	épée	2013/2014	2014	95	16	11003	UZB	Uzbekistan	0	1980-05-08	L	5	2	5	2
fencing	senior	male	épée	2013/2014	2014	96	15	4163	GER	Germany	0	1988-02-12	R	2	1	2	1
fencing	senior	male	épée	2013/2014	2014	97	15	4249	CZE	Czech Republic	0	1991-07-11	L	7	3	7	3
fencing	senior	male	épée	2013/2014	2014	98	15	3467	RUS	Russia	0	1992-01-02	R	1	1	1	1
fencing	senior	male	épée	2013/2014	2014	99	15	3563	SUI	Switzerland	0	1990-11-05	R	11	4	11	4
fencing	senior	male	épée	2013/2014	2014	100	14	4090	FRA	France	0	1990-07-11	R	7	3	7	3
fencing	senior	male	épée	2013/2014	2014	101	14	3504	FRA	France	0	1990-05-26	R	5	2	5	2
fencing	senior	male	épée	2013/2014	2014	102	14	3814	BRA	Brazil	0	1991-12-14	R	12	4	12	4
fencing	senior	male	épée	2013/2014	2014	103	14	4507	USA	United States	0	1990-04-22	L	4	2	4	2
fencing	senior	male	épée	2013/2014	2014	104	13	4317	FIN	Finland	0	1992-03-20	R	3	1	3	1
fencing	senior	male	épée	2013/2014	2014	105	13	11110	CHN	China	0	1988-10-15	R	10	4	10	4
fencing	senior	male	épée	2013/2014	2014	106	13	4451	ITA	Italy	0	1988-04-16	L	4	2	4	2
fencing	senior	male	épée	2013/2014	2014	107	13	4526	USA	United States	0	1991-04-28	R	4	2	4	2
fencing	senior	male	épée	2013/2014	2014	108	13	3534	ITA	Italy	0	1991-05-13	R	5	2	5	2
fencing	senior	male	épée	2013/2014	2014	109	13	4340	ITA	Italy	0	1993-06-03	R	6	2	6	2
fencing	senior	male	épée	2013/2014	2014	110	12	4299	DEN	Denmark	0	1993-03-05	R	3	1	3	1
fencing	senior	male	épée	2013/2014	2014	111	12	3530	SLO	Slovenia	0	1989-10-17	R	10	4	10	4
fencing	senior	male	épée	2013/2014	2014	112	12	3920	VEN	Venezuela	0	1993-11-18	R	11	4	11	4
fencing	senior	male	épée	2013/2014	2014	113	12	3990	RSA	South Africa	0	1995-06-23	L	6	2	6	2
fencing	senior	male	épée	2013/2014	2014	114	12	10826	SEN	Senegal	0	1986-10-12	R	10	4	10	4
fencing	senior	male	épée	2013/2014	2014	114	12	4157	GUA	Guatemala	0	1990-06-24	R	6	2	6	2
fencing	senior	male	épée	2013/2014	2014	116	12	10837	PAN	Panama	0	1986-08-18	L	8	3	8	3
fencing	senior	male	épée	2013/2014	2014	117	12	11161	MAR	Morocco	0	1975-05-08	R	5	2	5	2
fencing	senior	male	épée	2013/2014	2014	118	12	11267	SEN	Senegal	0	1988-08-09	R	8	3	8	3
fencing	senior	male	épée	2013/2014	2014	119	12	3619	ITA	Italy	0	1994-06-09	R	6	2	6	2
fencing	senior	male	épée	2013/2014	2014	120	12	11026	HKG	Hong Kong, China	0	1988-12-19	R	12	4	12	4
fencing	senior	male	épée	2013/2014	2014	121	12	4458	MEX	Mexico	0	1994-10-24	R	10	4	10	4
fencing	senior	male	épée	2013/2014	2014	122	12	10732	LBA	Libya	0	1990-12-25	R	12	4	12	4
fencing	senior	male	épée	2013/2014	2014	123	12	10704	ANG	Angola	0	1992-07-01	R	7	3	7	3
fencing	senior	male	épée	2013/2014	2014	124	12	10906	FRA	France	0	1987-08-17	R	8	3	8	3
fencing	senior	male	épée	2013/2014	2014	125	12	11102	EGY	Egypt	0	1986-01-19	L	1	1	1	1
fencing	senior	male	épée	2013/2014	2014	126	12	4088	RSA	South Africa	0	1994-10-23	R	10	4	10	4
fencing	senior	male	épée	2013/2014	2014	127	12	10936	CHI	Chile	0	1972-09-22	R	9	3	9	3
fencing	senior	male	épée	2013/2014	2014	128	12	4180	VIE	Vietnam	0	1996-02-10	R	2	1	2	1
fencing	senior	male	épée	2013/2014	2014	129	12	4462	NED	Netherlands	0	1991-07-22	L	7	3	7	3
fencing	senior	male	épée	2013/2014	2014	130	11	4200	SUI	Switzerland	0	1992-07-23	L	7	3	7	3
fencing	senior	male	épée	2013/2014	2014	131	11	10901	KAZ	Kazakhstan	0	1985-12-02	R	12	4	12	4
fencing	senior	male	épée	2013/2014	2014	132	11	11263	UZB	Uzbekistan	0	1984-06-25	L	6	2	6	2
fencing	senior	male	épée	2013/2014	2014	133	11	4522	JPN	Japan	0	1994-06-14	R	6	2	6	2
fencing	senior	male	épée	2013/2014	2014	134	10	3638	POR	Portugal	0	1987-03-08	L	3	1	3	1
fencing	senior	male	épée	2013/2014	2014	135	10	10935	HUN	Hungary	0	1974-12-23	L	12	4	12	4
fencing	senior	male	épée	2013/2014	2014	136	10	10792	KGZ	Kyrgyzstan	0	1976-11-01	R	11	4	11	4
fencing	senior	male	épée	2013/2014	2014	137	10	4229	ESP	Spain	0	1995-07-12	R	7	3	7	3
fencing	senior	male	épée	2013/2014	2014	138	10	11043	HKG	Hong Kong, China	0	1978-01-06	R	1	1	1	1
fencing	senior	male	épée	2013/2014	2014	139	9	3859	CAN	Canada	0	1991-07-31	R	7	3	7	3
fencing	senior	male	épée	2013/2014	2014	140	9	10925	JPN	Japan	0	1989-01-27	R	1	1	1	1
fencing	senior	male	épée	2013/2014	2014	141	9	4351	GER	Germany	0	1992-07-10	L	7	3	7	3
fencing	senior	male	épée	2013/2014	2014	142	9	4004	SUI	Switzerland	0	1992-12-25	R	12	4	12	4
fencing	senior	male	épée	2013/2014	2014	143	9	3947	SWE	Sweden	0	1992-03-10	R	3	1	3	1
fencing	senior	male	épée	2013/2014	2014	144	8	4198	POL	Poland	0	1989-02-11	R	2	1	2	1
fencing	senior	male	épée	2013/2014	2014	145	8	3558	FRA	France	0	1991-10-25	R	10	4	10	4
fencing	senior	male	épée	2013/2014	2014	146	8	11251	ITA	Italy	0	1983-01-07	R	1	1	1	1
fencing	senior	male	épée	2013/2014	2014	147	8	10802	ITA	Italy	0	1979-04-11	R	4	2	4	2
fencing	senior	male	épée	2013/2014	2014	148	8	4316	ESP	Spain	0	1990-02-25	R	2	1	2	1
fencing	senior	male	épée	2013/2014	2014	149	7	3624	ITA	Italy	0	1989-02-23	R	2	1	2	1
fencing	senior	male	épée	2013/2014	2014	150	7	10948	LAT	Latvia	0	1980-09-25	R	9	3	9	3
fencing	senior	male	épée	2013/2014	2014	151	7	3495	NOR	Norway	0	1987-12-20	L	12	4	12	4
fencing	senior	male	épée	2013/2014	2014	152	7	10944	EST	Estonia	0	1980-07-25	L	7	3	7	3
fencing	senior	male	épée	2013/2014	2014	153	7	11079	POL	Poland	0	1984-10-05	L	10	4	10	4
fencing	senior	male	épée	2013/2014	2014	154	7	10849	VEN	Venezuela	0	1982-11-04	R	11	4	11	4
fencing	senior	male	épée	2013/2014	2014	155	7	3424	POL	Poland	0	1987-04-14	R	4	2	4	2
fencing	senior	male	épée	2013/2014	2014	156	6	11289	POR	Portugal	0	1984-01-12	R	1	1	1	1
fencing	senior	male	épée	2013/2014	2014	157	6	11000	LTU	Lithuania	0	1984-12-04	R	12	4	12	4
fencing	senior	male	épée	2013/2014	2014	158	6	10904	MRI	Mauritius	0	1991-10-30	R	10	4	10	4
fencing	senior	male	épée	2013/2014	2014	159	6	3453	AZE	Azerbaijan	0	1993-10-10	L	10	4	10	4
fencing	senior	male	épée	2013/2014	2014	160	6	10808	MLI	Mali	0	1993-08-08	R	8	3	8	3
fencing	senior	male	épée	2013/2014	2014	161	6	10995	CIV	Ivory Coast	0	1983-06-13	R	6	2	6	2
fencing	senior	male	épée	2013/2014	2014	162	6	3897	MEX	Mexico	0	1994-12-12	R	12	4	12	4
fencing	senior	male	épée	2013/2014	2014	163	6	10990	CIV	Ivory Coast	0	1988-03-29	R	3	1	3	1
fencing	senior	male	épée	2013/2014	2014	164	6	3494	LBA	Libya	0	1997-07-10	R	7	3	7	3
fencing	senior	male	épée	2013/2014	2014	165	6	4306	DOM	Dominican Republic	0	1993-05-29	L	5	2	5	2
fencing	senior	male	épée	2013/2014	2014	166	6	10672	IRI	Iran	0	1985-01-01	R	1	1	1	1
fencing	senior	male	épée	2013/2014	2014	167	6	4305	COL	Colombia	0	1991-01-24	L	1	1	1	1
fencing	senior	male	épée	2013/2014	2014	168	6	4122	BRA	Brazil	0	1993-08-09	R	8	3	8	3
fencing	senior	male	épée	2013/2014	2014	169	6	10727	DOM	Dominican Republic	0	1988-10-01	R	10	4	10	4
fencing	senior	male	épée	2013/2014	2014	170	6	3484	IRI	Iran	0	1990-07-21	R	7	3	7	3
fencing	senior	male	épée	2013/2014	2014	171	6	11104	KGZ	Kyrgyzstan	0	1982-11-04	L	11	4	11	4
fencing	senior	male	épée	2013/2014	2014	172	6	10810	ARG	Argentina	0	1967-12-30	R	12	4	12	4
fencing	senior	male	épée	2013/2014	2014	173	6	10876	HKG	Hong Kong, China	0	1993-01-15	R	1	1	1	1
fencing	senior	male	épée	2013/2014	2014	174	6	11017	PER	Peru	0	1991-04-14	R	4	2	4	2
fencing	senior	male	épée	2013/2014	2014	175	6	11099	UKR	Ukraine	0	1986-03-11	R	3	1	3	1
fencing	senior	male	épée	2013/2014	2014	176	6	11257	USA	United States	0	1981-05-05	R	5	2	5	2
fencing	senior	male	épée	2013/2014	2014	177	6	11032	SIN	Singapore	0	1985-03-04	R	3	1	3	1
fencing	senior	male	épée	2013/2014	2014	178	6	5093	GUA	Guatemala	0	1994-06-03	R	6	2	6	2
fencing	senior	male	épée	2013/2014	2014	179	6	3841	HUN	Hungary	0	1990-01-27	R	1	1	1	1
fencing	senior	male	épée	2013/2014	2014	180	6	4120	ESA	El Salvador	0	1996-12-24	R	12	4	12	4
fencing	senior	male	épée	2013/2014	2014	181	6	11154	ROU	Romania	0	1985-11-01	R	11	4	11	4
fencing	senior	male	épée	2013/2014	2014	182	6	4241	COL	Colombia	0	1992-01-21	R	1	1	1	1
fencing	senior	male	épée	2013/2014	2014	183	6	11073	UKR	Ukraine	0	1983-05-07	R	5	2	5	2
fencing	senior	male	épée	2013/2014	2014	184	6	10983	GER	Germany	0	1980-01-07	R	1	1	1	1
fencing	senior	male	épée	2013/2014	2014	185	5	10679	ISR	Israel	0	1984-03-25	R	3	1	3	1
fencing	senior	male	épée	2013/2014	2014	186	5	4395	BLR	Belarus	0	1992-05-11	R	5	2	5	2
fencing	senior	male	épée	2013/2014	2014	187	5	4042	ISR	Israel	0	1988-12-19	R	12	4	12	4
fencing	senior	male	épée	2013/2014	2014	188	5	11015	HKG	Hong Kong, China	0	1991-04-06	R	4	2	4	2
fencing	senior	male	épée	2013/2014	2014	189	5	3508	POL	Poland	0	1989-11-22	R	11	4	11	4
fencing	senior	male	épée	2013/2014	2014	190	5	10706	ROU	Romania	0	1982-08-09	R	8	3	8	3
fencing	senior	male	épée	2013/2014	2014	191	5	11274	USA	United States	0	1980-10-01	L	10	4	10	4
fencing	senior	male	épée	2013/2014	2014	192	5	3833	USA	United States	0	1991-11-15	R	11	4	11	4
fencing	senior	male	épée	2013/2014	2014	193	5	10694	EST	Estonia	0	1982-02-18	L	2	1	2	1
fencing	senior	male	épée	2013/2014	2014	194	5	3475	POR	Portugal	0	1988-10-07	R	10	4	10	4
fencing	senior	male	épée	2013/2014	2014	195	5	10867	CUB	Cuba	0	1991-11-06	R	11	4	11	4
fencing	senior	male	épée	2013/2014	2014	196	4	11227	TUR	Turkey	0	1981-01-09	R	1	1	1	1
fencing	senior	male	épée	2013/2014	2014	197	4	3734	ITA	Italy	0	1989-09-24	L	9	3	9	3
fencing	senior	male	épée	2013/2014	2014	198	4	11253	ROU	Romania	0	1985-10-21	R	10	4	10	4
fencing	senior	male	épée	2013/2014	2014	199	4	10984	GER	Germany	0	1984-06-26	L	6	2	6	2
fencing	senior	male	épée	2013/2014	2014	200	4	3797	SLO	Slovenia	0	1992-04-13	L	4	2	4	2
fencing	senior	male	épée	2014/2015	2015	1	221	10899	FRA	France	0	1984-05-29	L	5	2	5	2
fencing	senior	male	épée	2014/2015	2015	2	162	3863	SUI	Switzerland	0	1987-08-07	R	8	3	8	3
fencing	senior	male	épée	2014/2015	2015	3	153	3769	ITA	Italy	0	1989-06-21	R	6	2	6	2
fencing	senior	male	épée	2014/2015	2015	4	124	10935	HUN	Hungary	0	1974-12-23	L	12	4	12	4
fencing	senior	male	épée	2014/2015	2015	5	114	10906	FRA	France	0	1987-08-17	R	8	3	8	3
fencing	senior	male	épée	2014/2015	2015	6	111	11034	VEN	Venezuela	0	1985-08-03	L	8	3	8	3
fencing	senior	male	épée	2014/2015	2015	7	107	10748	HUN	Hungary	0	1977-04-01	R	4	2	4	2
fencing	senior	male	épée	2014/2015	2015	8	101	3917	FRA	France	0	1991-06-04	R	6	2	6	2
fencing	senior	male	épée	2014/2015	2015	9	89	4244	CZE	Czech Republic	0	1988-06-25	R	6	2	6	2
fencing	senior	male	épée	2014/2015	2015	10	89	11131	KOR	South Korea	0	1984-08-03	R	8	3	8	3
fencing	senior	male	épée	2014/2015	2015	11	84	11119	EST	Estonia	0	1980-06-09	R	6	2	6	2
fencing	senior	male	épée	2014/2015	2015	12	84	10957	KOR	South Korea	0	1981-03-27	R	3	1	3	1
fencing	senior	male	épée	2014/2015	2015	13	82	11240	SUI	Switzerland	0	1982-03-08	L	3	1	3	1
fencing	senior	male	épée	2014/2015	2015	14	80	3560	FRA	France	0	1988-11-05	R	11	4	11	4
fencing	senior	male	épée	2014/2015	2015	15	78	10956	KOR	South Korea	0	1984-01-24	R	1	1	1	1
fencing	senior	male	épée	2014/2015	2015	16	76	11151	ITA	Italy	0	1983-04-04	R	4	2	4	2
fencing	senior	male	épée	2014/2015	2015	17	76	10969	SUI	Switzerland	0	1985-09-22	R	9	3	9	3
fencing	senior	male	épée	2014/2015	2015	18	75	11082	JPN	Japan	0	1987-07-15	L	7	3	7	3
fencing	senior	male	épée	2014/2015	2015	19	70	3919	CHN	China	0	1988-05-19	R	5	2	5	2
fencing	senior	male	épée	2014/2015	2015	20	70	11115	UKR	Ukraine	0	1980-05-29	R	5	2	5	2
fencing	senior	male	épée	2014/2015	2015	21	69	3539	FRA	France	0	1988-01-08	R	1	1	1	1
fencing	senior	male	épée	2014/2015	2015	22	68	11044	FRA	France	0	1978-04-25	L	4	2	4	2
fencing	senior	male	épée	2014/2015	2015	23	67	10983	GER	Germany	0	1980-01-07	R	1	1	1	1
fencing	senior	male	épée	2014/2015	2015	24	65	3563	SUI	Switzerland	0	1990-11-05	R	11	4	11	4
fencing	senior	male	épée	2014/2015	2015	25	65	10711	RUS	Russia	0	1986-09-08	L	9	3	9	3
fencing	senior	male	épée	2014/2015	2015	26	64	4414	RUS	Russia	0	1988-05-07	R	5	2	5	2
fencing	senior	male	épée	2014/2015	2015	27	61	11271	FRA	France	0	1971-09-01	L	9	3	9	3
fencing	senior	male	épée	2014/2015	2015	28	60	3925	DEN	Denmark	0	1991-05-31	R	5	2	5	2
fencing	senior	male	épée	2014/2015	2015	29	59	3737	ITA	Italy	0	1993-09-04	R	9	3	9	3
fencing	senior	male	épée	2014/2015	2015	30	58	4340	ITA	Italy	0	1993-06-03	R	6	2	6	2
fencing	senior	male	épée	2014/2015	2015	31	56	4034	CHN	China	0	1992-05-12	L	5	2	5	2
fencing	senior	male	épée	2014/2015	2015	32	54	11177	FRA	France	0	1982-10-26	R	10	4	10	4
fencing	senior	male	épée	2014/2015	2015	33	54	11314	POL	Poland	0	1981-09-02	L	9	3	9	3
fencing	senior	male	épée	2014/2015	2015	34	50	10691	KAZ	Kazakhstan	0	1986-10-05	R	10	4	10	4
fencing	senior	male	épée	2014/2015	2015	35	49	10977	UKR	Ukraine	0	1982-07-15	R	7	3	7	3
fencing	senior	male	épée	2014/2015	2015	36	48	10763	SEN	Senegal	0	1981-06-29	L	6	2	6	2
fencing	senior	male	épée	2014/2015	2015	37	48	4223	KOR	South Korea	0	1995-10-16	R	10	4	10	4
fencing	senior	male	épée	2014/2015	2015	38	48	4008	KOR	South Korea	0	1987-03-29	R	3	1	3	1
fencing	senior	male	épée	2014/2015	2015	39	46	10733	CZE	Czech Republic	0	1982-01-18	R	1	1	1	1
fencing	senior	male	épée	2014/2015	2015	40	45	3619	ITA	Italy	0	1994-06-09	R	6	2	6	2
fencing	senior	male	épée	2014/2015	2015	41	45	3726	EGY	Egypt	0	1991-03-03	R	3	1	3	1
fencing	senior	male	épée	2014/2015	2015	42	44	10864	VEN	Venezuela	0	1979-01-09	R	1	1	1	1
fencing	senior	male	épée	2014/2015	2015	43	44	4500	FIN	Finland	0	1989-06-08	L	6	2	6	2
fencing	senior	male	épée	2014/2015	2015	44	42	10766	CAN	Canada	0	1986-03-29	R	3	1	3	1
fencing	senior	male	épée	2014/2015	2015	45	42	4037	VEN	Venezuela	0	1987-03-27	R	3	1	3	1
fencing	senior	male	épée	2014/2015	2015	46	42	11197	EGY	Egypt	0	1980-09-11	R	9	3	9	3
fencing	senior	male	épée	2014/2015	2015	47	42	10869	GER	Germany	0	1978-02-21	L	2	1	2	1
fencing	senior	male	épée	2014/2015	2015	48	41	3467	RUS	Russia	0	1992-01-02	R	1	1	1	1
fencing	senior	male	épée	2014/2015	2015	49	41	10846	EGY	Egypt	0	1986-08-09	R	8	3	8	3
fencing	senior	male	épée	2014/2015	2015	50	41	11268	RUS	Russia	0	1982-05-15	L	5	2	5	2
fencing	senior	male	épée	2014/2015	2015	51	39	11280	JPN	Japan	0	1991-12-10	R	12	4	12	4
fencing	senior	male	épée	2014/2015	2015	52	38	10764	USA	United States	0	1985-06-18	R	6	2	6	2
fencing	senior	male	épée	2014/2015	2015	53	38	11100	KOR	South Korea	0	1992-02-24	R	2	1	2	1
fencing	senior	male	épée	2014/2015	2015	54	37	3444	KAZ	Kazakhstan	0	1991-12-18	L	12	4	12	4
fencing	senior	male	épée	2014/2015	2015	55	35	4260	EST	Estonia	0	1987-11-10	R	11	4	11	4
fencing	senior	male	épée	2014/2015	2015	56	35	10918	CUB	Cuba	0	1987-01-03	R	1	1	1	1
fencing	senior	male	épée	2014/2015	2015	57	34	3947	SWE	Sweden	0	1992-03-10	R	3	1	3	1
fencing	senior	male	épée	2014/2015	2015	58	34	11157	USA	United States	0	1987-09-26	R	9	3	9	3
fencing	senior	male	épée	2014/2015	2015	59	34	4283	GER	Germany	0	1988-10-19	L	10	4	10	4
fencing	senior	male	épée	2014/2015	2015	60	33	11166	HUN	Hungary	0	1983-10-21	R	10	4	10	4
fencing	senior	male	épée	2014/2015	2015	61	31	3867	UKR	Ukraine	0	1989-03-31	R	3	1	3	1
fencing	senior	male	épée	2014/2015	2015	62	30	11029	CHN	China	0	1985-10-15	R	10	4	10	4
fencing	senior	male	épée	2014/2015	2015	63	29	10792	KGZ	Kyrgyzstan	0	1976-11-01	R	11	4	11	4
fencing	senior	male	épée	2014/2015	2015	64	29	11251	ITA	Italy	0	1983-01-07	R	1	1	1	1
fencing	senior	male	épée	2014/2015	2015	65	28	11164	USA	United States	0	1986-11-05	R	11	4	11	4
fencing	senior	male	épée	2014/2015	2015	66	27	11288	NED	Netherlands	0	1983-10-01	R	10	4	10	4
fencing	senior	male	épée	2014/2015	2015	67	27	11199	JPN	Japan	0	1984-02-02	R	2	1	2	1
fencing	senior	male	épée	2014/2015	2015	68	26	3527	ISR	Israel	0	1987-06-21	R	6	2	6	2
fencing	senior	male	épée	2014/2015	2015	69	26	3874	ISR	Israel	0	1991-10-12	R	10	4	10	4
fencing	senior	male	épée	2014/2015	2015	70	24	11025	CAN	Canada	0	1981-11-26	R	11	4	11	4
fencing	senior	male	épée	2014/2015	2015	71	24	3558	FRA	France	0	1991-10-25	R	10	4	10	4
fencing	senior	male	épée	2014/2015	2015	72	23	4005	KAZ	Kazakhstan	0	1991-09-17	R	9	3	9	3
fencing	senior	male	épée	2014/2015	2015	73	23	3676	MLI	Mali	0	1996-02-03	L	2	1	2	1
fencing	senior	male	épée	2014/2015	2015	74	23	11148	NOR	Norway	0	1986-12-09	R	12	4	12	4
fencing	senior	male	épée	2014/2015	2015	75	23	11234	HUN	Hungary	0	1980-04-02	R	4	2	4	2
fencing	senior	male	épée	2014/2015	2015	76	23	10965	UKR	Ukraine	0	1980-01-15	R	1	1	1	1
fencing	senior	male	épée	2014/2015	2015	77	22	4305	COL	Colombia	0	1991-01-24	L	1	1	1	1
fencing	senior	male	épée	2014/2015	2015	78	22	3748	ISR	Israel	0	1995-01-24	L	1	1	1	1
fencing	senior	male	épée	2014/2015	2015	79	22	4381	USA	United States	0	1996-12-06	R	12	4	12	4
fencing	senior	male	épée	2014/2015	2015	80	22	10753	CAN	Canada	0	1981-07-26	R	7	3	7	3
fencing	senior	male	épée	2014/2015	2015	81	21	3702	MAR	Morocco	0	1993-12-19	R	12	4	12	4
fencing	senior	male	épée	2014/2015	2015	82	21	4975	SEN	Senegal	0	1988-12-22	L	12	4	12	4
fencing	senior	male	épée	2014/2015	2015	83	21	4308	MAR	Morocco	0	1995-09-09	R	9	3	9	3
fencing	senior	male	épée	2014/2015	2015	84	21	4163	GER	Germany	0	1988-02-12	R	2	1	2	1
fencing	senior	male	épée	2014/2015	2015	85	21	4522	JPN	Japan	0	1994-06-14	R	6	2	6	2
fencing	senior	male	épée	2014/2015	2015	86	21	4319	CZE	Czech Republic	0	1996-09-16	R	9	3	9	3
fencing	senior	male	épée	2014/2015	2015	87	20	3638	POR	Portugal	0	1987-03-08	L	3	1	3	1
fencing	senior	male	épée	2014/2015	2015	88	20	4249	CZE	Czech Republic	0	1991-07-11	L	7	3	7	3
fencing	senior	male	épée	2014/2015	2015	89	20	4229	ESP	Spain	0	1995-07-12	R	7	3	7	3
fencing	senior	male	épée	2014/2015	2015	90	19	11079	POL	Poland	0	1984-10-05	L	10	4	10	4
fencing	senior	male	épée	2014/2015	2015	91	18	3502	HUN	Hungary	0	1996-12-09	L	12	4	12	4
fencing	senior	male	épée	2014/2015	2015	92	18	3529	RUS	Russia	0	1993-02-13	L	2	1	2	1
fencing	senior	male	épée	2014/2015	2015	93	17	3672	KAZ	Kazakhstan	0	1993-12-05	L	12	4	12	4
fencing	senior	male	épée	2014/2015	2015	94	17	3724	FRA	France	0	1989-04-23	R	4	2	4	2
fencing	senior	male	épée	2014/2015	2015	95	16	4462	NED	Netherlands	0	1991-07-22	L	7	3	7	3
fencing	senior	male	épée	2014/2015	2015	96	16	3793	RUS	Russia	0	1989-09-21	R	9	3	9	3
fencing	senior	male	épée	2014/2015	2015	97	16	11102	EGY	Egypt	0	1986-01-19	L	1	1	1	1
fencing	senior	male	épée	2014/2015	2015	98	16	10670	ESP	Spain	0	1978-06-22	R	6	2	6	2
fencing	senior	male	épée	2014/2015	2015	99	16	10975	RUS	Russia	0	1986-07-14	R	7	3	7	3
fencing	senior	male	épée	2014/2015	2015	100	16	10948	LAT	Latvia	0	1980-09-25	R	9	3	9	3
fencing	senior	male	épée	2014/2015	2015	101	16	11231	UZB	Uzbekistan	0	1984-10-23	R	10	4	10	4
fencing	senior	male	épée	2014/2015	2015	102	16	11003	UZB	Uzbekistan	0	1980-05-08	L	5	2	5	2
fencing	senior	male	épée	2014/2015	2015	103	15	4431	ARG	Argentina	0	1992-08-12	R	8	3	8	3
fencing	senior	male	épée	2014/2015	2015	104	15	3588	VEN	Venezuela	0	1987-08-06	R	8	3	8	3
fencing	senior	male	épée	2014/2015	2015	105	15	4233	KGZ	Kyrgyzstan	0	1991-09-19	R	9	3	9	3
fencing	senior	male	épée	2014/2015	2015	106	15	4159	ESP	Spain	0	1991-08-29	R	8	3	8	3
fencing	senior	male	épée	2014/2015	2015	107	14	10936	CHI	Chile	0	1972-09-22	R	9	3	9	3
fencing	senior	male	épée	2014/2015	2015	108	14	10902	CAN	Canada	0	1987-06-03	R	6	2	6	2
fencing	senior	male	épée	2014/2015	2015	109	14	11265	NOR	Norway	0	1981-07-18	L	7	3	7	3
fencing	senior	male	épée	2014/2015	2015	110	14	3534	ITA	Italy	0	1991-05-13	R	5	2	5	2
fencing	senior	male	épée	2014/2015	2015	111	13	11095	POL	Poland	0	1981-05-08	L	5	2	5	2
fencing	senior	male	épée	2014/2015	2015	112	13	4090	FRA	France	0	1990-07-11	R	7	3	7	3
fencing	senior	male	épée	2014/2015	2015	113	12	3736	BRA	Brazil	0	1992-09-25	R	9	3	9	3
fencing	senior	male	épée	2014/2015	2015	114	12	4428	ROU	Romania	0	1987-09-04	R	9	3	9	3
fencing	senior	male	épée	2014/2015	2015	115	12	10770	LBA	Libya	0	1983-09-26	R	9	3	9	3
fencing	senior	male	épée	2014/2015	2015	116	12	3990	RSA	South Africa	0	1995-06-23	L	6	2	6	2
fencing	senior	male	épée	2014/2015	2015	117	12	10775	ALG	Algeria	0	1994-01-21	L	1	1	1	1
fencing	senior	male	épée	2014/2015	2015	118	12	11161	MAR	Morocco	0	1975-05-08	R	5	2	5	2
fencing	senior	male	épée	2014/2015	2015	119	12	4122	BRA	Brazil	0	1993-08-09	R	8	3	8	3
fencing	senior	male	épée	2014/2015	2015	120	12	11273	VIE	Vietnam	0	1991-03-22	R	3	1	3	1
fencing	senior	male	épée	2014/2015	2015	120	12	10704	ANG	Angola	0	1992-07-01	R	7	3	7	3
fencing	senior	male	épée	2014/2015	2015	122	12	10687	UZB	Uzbekistan	0	1989-06-30	R	6	2	6	2
fencing	senior	male	épée	2014/2015	2015	123	12	10808	MLI	Mali	0	1993-08-08	R	8	3	8	3
fencing	senior	male	épée	2014/2015	2015	124	12	3484	IRI	Iran	0	1990-07-21	R	7	3	7	3
fencing	senior	male	épée	2014/2015	2015	125	12	4327	SEN	Senegal	0	1997-12-10	R	12	4	12	4
fencing	senior	male	épée	2014/2015	2015	126	12	10835	CHN	China	0	1988-02-05	R	2	1	2	1
fencing	senior	male	épée	2014/2015	2015	127	11	11024	SIN	Singapore	0	1986-12-11	L	12	4	12	4
fencing	senior	male	épée	2014/2015	2015	128	11	11316	CHN	China	0	1987-07-14	R	7	3	7	3
fencing	senior	male	épée	2014/2015	2015	129	11	4267	CUB	Cuba	0	1990-08-06	R	8	3	8	3
fencing	senior	male	épée	2014/2015	2015	130	11	11168	UKR	Ukraine	0	1984-02-07	R	2	1	2	1
fencing	senior	male	épée	2014/2015	2015	131	11	10782	CZE	Czech Republic	0	1983-09-14	R	9	3	9	3
fencing	senior	male	épée	2014/2015	2015	132	10	4009	FIN	Finland	0	1991-02-28	R	2	1	2	1
fencing	senior	male	épée	2014/2015	2015	133	10	5100	ARG	Argentina	0	1991-12-26	R	12	4	12	4
fencing	senior	male	épée	2014/2015	2015	134	10	3744	FRA	France	0	1991-02-16	R	2	1	2	1
fencing	senior	male	épée	2014/2015	2015	135	10	4231	HUN	Hungary	0	1988-03-05	R	3	1	3	1
fencing	senior	male	épée	2014/2015	2015	136	10	11289	POR	Portugal	0	1984-01-12	R	1	1	1	1
fencing	senior	male	épée	2014/2015	2015	137	9	3524	HUN	Hungary	0	1994-03-30	L	3	1	3	1
fencing	senior	male	épée	2014/2015	2015	138	9	3577	ITA	Italy	0	1991-11-14	R	11	4	11	4
fencing	senior	male	épée	2014/2015	2015	139	8	10815	ITA	Italy	0	1990-09-22	R	9	3	9	3
fencing	senior	male	épée	2014/2015	2015	140	8	11259	RUS	Russia	0	1983-06-02	R	6	2	6	2
fencing	senior	male	épée	2014/2015	2015	141	8	4317	FIN	Finland	0	1992-03-20	R	3	1	3	1
fencing	senior	male	épée	2014/2015	2015	142	8	11210	BRA	Brazil	0	1985-02-13	R	2	1	2	1
fencing	senior	male	épée	2014/2015	2015	143	8	4189	SUI	Switzerland	0	1992-03-10	R	3	1	3	1
fencing	senior	male	épée	2014/2015	2015	144	8	4400	GER	Germany	0	1990-07-03	R	7	3	7	3
fencing	senior	male	épée	2014/2015	2015	145	8	4405	SUI	Switzerland	0	1990-10-01	R	10	4	10	4
fencing	senior	male	épée	2014/2015	2015	146	8	3572	GER	Germany	0	1997-09-29	R	9	3	9	3
fencing	senior	male	épée	2014/2015	2015	147	8	4004	SUI	Switzerland	0	1992-12-25	R	12	4	12	4
fencing	senior	male	épée	2014/2015	2015	148	8	4495	DEN	Denmark	0	1993-08-04	R	8	3	8	3
fencing	senior	male	épée	2014/2015	2015	149	8	4225	BLR	Belarus	0	1996-03-02	L	3	1	3	1
fencing	senior	male	épée	2014/2015	2015	150	7	3475	POR	Portugal	0	1988-10-07	R	10	4	10	4
fencing	senior	male	épée	2014/2015	2015	151	7	11154	ROU	Romania	0	1985-11-01	R	11	4	11	4
fencing	senior	male	épée	2014/2015	2015	152	7	10970	SUI	Switzerland	0	1979-02-18	R	2	1	2	1
fencing	senior	male	épée	2014/2015	2015	153	7	3504	FRA	France	0	1990-05-26	R	5	2	5	2
fencing	senior	male	épée	2014/2015	2015	154	6	3453	AZE	Azerbaijan	0	1993-10-10	L	10	4	10	4
fencing	senior	male	épée	2014/2015	2015	155	6	3940	TUR	Turkey	0	1993-05-26	R	5	2	5	2
fencing	senior	male	épée	2014/2015	2015	156	6	11000	LTU	Lithuania	0	1984-12-04	R	12	4	12	4
fencing	senior	male	épée	2014/2015	2015	157	6	4183	CHI	Chile	0	1995-01-06	R	1	1	1	1
fencing	senior	male	épée	2014/2015	2015	158	6	11032	SIN	Singapore	0	1985-03-04	R	3	1	3	1
fencing	senior	male	épée	2014/2015	2015	159	6	11015	HKG	Hong Kong, China	0	1991-04-06	R	4	2	4	2
fencing	senior	male	épée	2014/2015	2015	160	6	10826	SEN	Senegal	0	1986-10-12	R	10	4	10	4
fencing	senior	male	épée	2014/2015	2015	161	6	4088	RSA	South Africa	0	1994-10-23	R	10	4	10	4
fencing	senior	male	épée	2014/2015	2015	162	6	4048	DOM	Dominican Republic	0	1991-03-02	R	3	1	3	1
fencing	senior	male	épée	2014/2015	2015	163	6	10959	CGO	Republic of the Congo	0	1990-04-28	R	4	2	4	2
fencing	senior	male	épée	2014/2015	2015	164	6	11170	CUB	Cuba	0	1986-04-08	R	4	2	4	2
fencing	senior	male	épée	2014/2015	2015	165	6	11213	RSA	South Africa	0	1993-07-19	R	7	3	7	3
fencing	senior	male	épée	2014/2015	2015	166	6	3576	SUI	Switzerland	0	1992-10-12	L	10	4	10	4
fencing	senior	male	épée	2014/2015	2015	167	6	10904	MRI	Mauritius	0	1991-10-30	R	10	4	10	4
fencing	senior	male	épée	2014/2015	2015	168	6	11263	UZB	Uzbekistan	0	1984-06-25	L	6	2	6	2
fencing	senior	male	épée	2014/2015	2015	169	6	11051	RSA	South Africa	0	1987-04-26	R	4	2	4	2
fencing	senior	male	épée	2014/2015	2015	169	6	10867	CUB	Cuba	0	1991-11-06	R	11	4	11	4
fencing	senior	male	épée	2014/2015	2015	171	6	11262	ROU	Romania	0	1989-04-20	R	4	2	4	2
fencing	senior	male	épée	2014/2015	2015	172	6	4540	KGZ	Kyrgyzstan	0	1993-05-24	R	5	2	5	2
fencing	senior	male	épée	2014/2015	2015	173	6	10828	CGO	Republic of the Congo	0	1990-01-04	R	1	1	1	1
fencing	senior	male	épée	2014/2015	2015	174	6	11109	VIE	Vietnam	0	1990-04-05	R	4	2	4	2
fencing	senior	male	épée	2014/2015	2015	175	6	10980	KOR	South Korea	0	1986-07-26	R	7	3	7	3
fencing	senior	male	épée	2014/2015	2015	176	6	4307	MEX	Mexico	0	1993-07-04	R	7	3	7	3
fencing	senior	male	épée	2014/2015	2015	177	6	4735	MLI	Mali	0	1998-03-30	L	3	1	3	1
fencing	senior	male	épée	2014/2015	2015	178	6	10834	ARG	Argentina	0	1983-12-12	R	12	4	12	4
fencing	senior	male	épée	2014/2015	2015	179	6	10789	THA	Thailand	0	1989-05-17	L	5	2	5	2
fencing	senior	male	épée	2014/2015	2015	180	6	4157	GUA	Guatemala	0	1990-06-24	R	6	2	6	2
fencing	senior	male	épée	2014/2015	2015	181	6	10778	COL	Colombia	0	1983-09-04	R	9	3	9	3
fencing	senior	male	épée	2014/2015	2015	182	6	4295	PUR	Puerto Rico	0	1996-10-04	L	10	4	10	4
fencing	senior	male	épée	2014/2015	2015	183	6	3598	MEX	Mexico	0	1989-03-25	R	3	1	3	1
fencing	senior	male	épée	2014/2015	2015	184	6	11008	IND	India	0	1989-09-07	L	9	3	9	3
fencing	senior	male	épée	2014/2015	2015	185	6	3897	MEX	Mexico	0	1994-12-12	R	12	4	12	4
fencing	senior	male	épée	2014/2015	2015	186	6	11017	PER	Peru	0	1991-04-14	R	4	2	4	2
fencing	senior	male	épée	2014/2015	2015	186	6	10803	IND	India	0	1994-03-25	R	3	1	3	1
fencing	senior	male	épée	2014/2015	2015	188	5	11019	SWE	Sweden	0	1977-12-12	R	12	4	12	4
fencing	senior	male	épée	2014/2015	2015	189	5	4395	BLR	Belarus	0	1992-05-11	R	5	2	5	2
fencing	senior	male	épée	2014/2015	2015	190	5	4200	SUI	Switzerland	0	1992-07-23	L	7	3	7	3
fencing	senior	male	épée	2014/2015	2015	191	5	4216	SUI	Switzerland	0	1989-09-13	R	9	3	9	3
fencing	senior	male	épée	2014/2015	2015	192	5	3495	NOR	Norway	0	1987-12-20	L	12	4	12	4
fencing	senior	male	épée	2014/2015	2015	193	5	3525	ITA	Italy	0	1987-10-26	L	10	4	10	4
fencing	senior	male	épée	2014/2015	2015	194	5	4146	USA	United States	0	1990-03-27	L	3	1	3	1
fencing	senior	male	épée	2014/2015	2015	195	5	4351	GER	Germany	0	1992-07-10	L	7	3	7	3
fencing	senior	male	épée	2014/2015	2015	196	4	3920	VEN	Venezuela	0	1993-11-18	R	11	4	11	4
fencing	senior	male	épée	2014/2015	2015	197	4	10838	ROU	Romania	0	1989-07-25	R	7	3	7	3
fencing	senior	male	épée	2014/2015	2015	198	4	4299	DEN	Denmark	0	1993-03-05	R	3	1	3	1
fencing	senior	male	épée	2014/2015	2015	199	4	4519	CAN	Canada	0	1991-01-30	R	1	1	1	1
fencing	senior	male	épée	2014/2015	2015	200	4	11190	ITA	Italy	0	1970-01-11	R	1	1	1	1
fencing	senior	male	épée	2015/2016	2016	1	207	10899	FRA	France	0	1984-05-29	L	5	2	5	2
fencing	senior	male	épée	2015/2016	2016	2	169	3560	FRA	France	0	1988-11-05	R	11	4	11	4
fencing	senior	male	épée	2015/2016	2016	3	163	4223	KOR	South Korea	0	1995-10-16	R	10	4	10	4
fencing	senior	male	épée	2015/2016	2016	4	162	10935	HUN	Hungary	0	1974-12-23	L	12	4	12	4
fencing	senior	male	épée	2015/2016	2016	5	156	3769	ITA	Italy	0	1989-06-21	R	6	2	6	2
fencing	senior	male	épée	2015/2016	2016	6	140	11115	UKR	Ukraine	0	1980-05-29	R	5	2	5	2
fencing	senior	male	épée	2015/2016	2016	7	140	11082	JPN	Japan	0	1987-07-15	L	7	3	7	3
fencing	senior	male	épée	2015/2016	2016	8	132	11240	SUI	Switzerland	0	1982-03-08	L	3	1	3	1
fencing	senior	male	épée	2015/2016	2016	9	131	3467	RUS	Russia	0	1992-01-02	R	1	1	1	1
fencing	senior	male	épée	2015/2016	2016	10	125	3863	SUI	Switzerland	0	1987-08-07	R	8	3	8	3
fencing	senior	male	épée	2015/2016	2016	11	118	10969	SUI	Switzerland	0	1985-09-22	R	9	3	9	3
fencing	senior	male	épée	2015/2016	2016	12	115	11288	NED	Netherlands	0	1983-10-01	R	10	4	10	4
fencing	senior	male	épée	2015/2016	2016	13	115	3917	FRA	France	0	1991-06-04	R	6	2	6	2
fencing	senior	male	épée	2015/2016	2016	14	104	11131	KOR	South Korea	0	1984-08-03	R	8	3	8	3
fencing	senior	male	épée	2015/2016	2016	15	99	3726	EGY	Egypt	0	1991-03-03	R	3	1	3	1
fencing	senior	male	épée	2015/2016	2016	16	98	11119	EST	Estonia	0	1980-06-09	R	6	2	6	2
fencing	senior	male	épée	2015/2016	2016	17	96	10748	HUN	Hungary	0	1977-04-01	R	4	2	4	2
fencing	senior	male	épée	2015/2016	2016	18	84	4414	RUS	Russia	0	1988-05-07	R	5	2	5	2
fencing	senior	male	épée	2015/2016	2016	19	83	11044	FRA	France	0	1978-04-25	L	4	2	4	2
fencing	senior	male	épée	2015/2016	2016	20	80	10751	GER	Germany	0	1991-08-22	L	8	3	8	3
fencing	senior	male	épée	2015/2016	2016	21	78.5	10763	SEN	Senegal	0	1981-06-29	L	6	2	6	2
fencing	senior	male	épée	2015/2016	2016	22	72	11157	USA	United States	0	1987-09-26	R	9	3	9	3
fencing	senior	male	épée	2015/2016	2016	23	63	3867	UKR	Ukraine	0	1989-03-31	R	3	1	3	1
fencing	senior	male	épée	2015/2016	2016	24	62.5	11280	JPN	Japan	0	1991-12-10	R	12	4	12	4
fencing	senior	male	épée	2015/2016	2016	25	62	10711	RUS	Russia	0	1986-09-08	L	9	3	9	3
fencing	senior	male	épée	2015/2016	2016	26	60	11151	ITA	Italy	0	1983-04-04	R	4	2	4	2
fencing	senior	male	épée	2015/2016	2016	27	55	4037	VEN	Venezuela	0	1987-03-27	R	3	1	3	1
fencing	senior	male	épée	2015/2016	2016	28	50	10766	CAN	Canada	0	1986-03-29	R	3	1	3	1
fencing	senior	male	épée	2015/2016	2016	29	48	11170	CUB	Cuba	0	1986-04-08	R	4	2	4	2
fencing	senior	male	épée	2015/2016	2016	30	47.5	4008	KOR	South Korea	0	1987-03-29	R	3	1	3	1
fencing	senior	male	épée	2015/2016	2016	31	45	10938	JPN	Japan	0	1990-02-27	L	2	1	2	1
fencing	senior	male	épée	2015/2016	2016	32	44.5	10691	KAZ	Kazakhstan	0	1986-10-05	R	10	4	10	4
fencing	senior	male	épée	2015/2016	2016	33	44	11034	VEN	Venezuela	0	1985-08-03	L	8	3	8	3
fencing	senior	male	épée	2015/2016	2016	34	43	4495	DEN	Denmark	0	1993-08-04	R	8	3	8	3
fencing	senior	male	épée	2015/2016	2016	35	42	4189	SUI	Switzerland	0	1992-03-10	R	3	1	3	1
fencing	senior	male	épée	2015/2016	2016	36	41	3748	ISR	Israel	0	1995-01-24	L	1	1	1	1
fencing	senior	male	épée	2015/2016	2016	37	40	4260	EST	Estonia	0	1987-11-10	R	11	4	11	4
fencing	senior	male	épée	2015/2016	2016	38	39.5	11166	HUN	Hungary	0	1983-10-21	R	10	4	10	4
fencing	senior	male	épée	2015/2016	2016	39	39	4283	GER	Germany	0	1988-10-19	L	10	4	10	4
fencing	senior	male	épée	2015/2016	2016	40	38.5	11210	BRA	Brazil	0	1985-02-13	R	2	1	2	1
fencing	senior	male	épée	2015/2016	2016	41	38	4305	COL	Colombia	0	1991-01-24	L	1	1	1	1
fencing	senior	male	épée	2015/2016	2016	42	38	3737	ITA	Italy	0	1993-09-04	R	9	3	9	3
fencing	senior	male	épée	2015/2016	2016	43	36	10956	KOR	South Korea	0	1984-01-24	R	1	1	1	1
fencing	senior	male	épée	2015/2016	2016	44	35	10975	RUS	Russia	0	1986-07-14	R	7	3	7	3
fencing	senior	male	épée	2015/2016	2016	45	34	10906	FRA	France	0	1987-08-17	R	8	3	8	3
fencing	senior	male	épée	2015/2016	2016	46	32	4149	EGY	Egypt	0	1995-03-24	L	3	1	3	1
fencing	senior	male	épée	2015/2016	2016	47	32	4244	CZE	Czech Republic	0	1988-06-25	R	6	2	6	2
fencing	senior	male	épée	2015/2016	2016	48	31	11234	HUN	Hungary	0	1980-04-02	R	4	2	4	2
fencing	senior	male	épée	2015/2016	2016	49	31	10918	CUB	Cuba	0	1987-01-03	R	1	1	1	1
fencing	senior	male	épée	2015/2016	2016	50	31	10977	UKR	Ukraine	0	1982-07-15	R	7	3	7	3
fencing	senior	male	épée	2015/2016	2016	51	30	11223	CHN	China	0	1992-01-16	R	1	1	1	1
fencing	senior	male	épée	2015/2016	2016	52	30	10846	EGY	Egypt	0	1986-08-09	R	8	3	8	3
fencing	senior	male	épée	2015/2016	2016	53	30	10869	GER	Germany	0	1978-02-21	L	2	1	2	1
fencing	senior	male	épée	2015/2016	2016	54	30	10957	KOR	South Korea	0	1981-03-27	R	3	1	3	1
fencing	senior	male	épée	2015/2016	2016	55	29	11197	EGY	Egypt	0	1980-09-11	R	9	3	9	3
fencing	senior	male	épée	2015/2016	2016	56	29	3584	ITA	Italy	0	1994-04-02	R	4	2	4	2
fencing	senior	male	épée	2015/2016	2016	57	28.5	4198	POL	Poland	0	1989-02-11	R	2	1	2	1
fencing	senior	male	épée	2015/2016	2016	58	27	11314	POL	Poland	0	1981-09-02	L	9	3	9	3
fencing	senior	male	épée	2015/2016	2016	59	27	4004	SUI	Switzerland	0	1992-12-25	R	12	4	12	4
fencing	senior	male	épée	2015/2016	2016	60	26	4005	KAZ	Kazakhstan	0	1991-09-17	R	9	3	9	3
fencing	senior	male	épée	2015/2016	2016	61	26	4163	GER	Germany	0	1988-02-12	R	2	1	2	1
fencing	senior	male	épée	2015/2016	2016	62	26	3539	FRA	France	0	1988-01-08	R	1	1	1	1
fencing	senior	male	épée	2015/2016	2016	63	26	10733	CZE	Czech Republic	0	1982-01-18	R	1	1	1	1
fencing	senior	male	épée	2015/2016	2016	64	25	10936	CHI	Chile	0	1972-09-22	R	9	3	9	3
fencing	senior	male	épée	2015/2016	2016	65	25	3919	CHN	China	0	1988-05-19	R	5	2	5	2
fencing	senior	male	épée	2015/2016	2016	66	24.5	4340	ITA	Italy	0	1993-06-03	R	6	2	6	2
fencing	senior	male	épée	2015/2016	2016	67	24	4229	ESP	Spain	0	1995-07-12	R	7	3	7	3
fencing	senior	male	épée	2015/2016	2016	68	24	11177	FRA	France	0	1982-10-26	R	10	4	10	4
fencing	senior	male	épée	2015/2016	2016	69	24	3558	FRA	France	0	1991-10-25	R	10	4	10	4
fencing	senior	male	épée	2015/2016	2016	70	23.5	3588	VEN	Venezuela	0	1987-08-06	R	8	3	8	3
fencing	senior	male	épée	2015/2016	2016	71	23	3506	ITA	Italy	0	1987-05-07	R	5	2	5	2
fencing	senior	male	épée	2015/2016	2016	72	23	10993	POL	Poland	0	1986-05-22	R	5	2	5	2
fencing	senior	male	épée	2015/2016	2016	73	22.5	11025	CAN	Canada	0	1981-11-26	R	11	4	11	4
fencing	senior	male	épée	2015/2016	2016	74	22	4308	MAR	Morocco	0	1995-09-09	R	9	3	9	3
fencing	senior	male	épée	2015/2016	2016	75	21.5	11079	POL	Poland	0	1984-10-05	L	10	4	10	4
fencing	senior	male	épée	2015/2016	2016	76	21	10775	ALG	Algeria	0	1994-01-21	L	1	1	1	1
fencing	senior	male	épée	2015/2016	2016	77	21	11104	KGZ	Kyrgyzstan	0	1982-11-04	L	11	4	11	4
fencing	senior	male	épée	2015/2016	2016	78	21	3990	RSA	South Africa	0	1995-06-23	L	6	2	6	2
fencing	senior	male	épée	2015/2016	2016	79	20.5	10876	HKG	Hong Kong, China	0	1993-01-15	R	1	1	1	1
fencing	senior	male	épée	2015/2016	2016	80	20.5	3875	GER	Germany	0	1988-02-02	R	2	1	2	1
fencing	senior	male	épée	2015/2016	2016	81	20.5	4122	BRA	Brazil	0	1993-08-09	R	8	3	8	3
fencing	senior	male	épée	2015/2016	2016	82	20	11202	EST	Estonia	0	1984-04-04	R	4	2	4	2
fencing	senior	male	épée	2015/2016	2016	83	20	3504	FRA	France	0	1990-05-26	R	5	2	5	2
fencing	senior	male	épée	2015/2016	2016	84	20	3563	SUI	Switzerland	0	1990-11-05	R	11	4	11	4
fencing	senior	male	épée	2015/2016	2016	85	20	4034	CHN	China	0	1992-05-12	L	5	2	5	2
fencing	senior	male	épée	2015/2016	2016	86	20	10965	UKR	Ukraine	0	1980-01-15	R	1	1	1	1
fencing	senior	male	épée	2015/2016	2016	87	19.5	10864	VEN	Venezuela	0	1979-01-09	R	1	1	1	1
fencing	senior	male	épée	2015/2016	2016	88	19	3577	ITA	Italy	0	1991-11-14	R	11	4	11	4
fencing	senior	male	épée	2015/2016	2016	89	19	3524	HUN	Hungary	0	1994-03-30	L	3	1	3	1
fencing	senior	male	épée	2015/2016	2016	90	19	3502	HUN	Hungary	0	1996-12-09	L	12	4	12	4
fencing	senior	male	épée	2015/2016	2016	91	19	3529	RUS	Russia	0	1993-02-13	L	2	1	2	1
fencing	senior	male	épée	2015/2016	2016	92	18	3444	KAZ	Kazakhstan	0	1991-12-18	L	12	4	12	4
fencing	senior	male	épée	2015/2016	2016	93	18	3874	ISR	Israel	0	1991-10-12	R	10	4	10	4
fencing	senior	male	épée	2015/2016	2016	94	18	3527	ISR	Israel	0	1987-06-21	R	6	2	6	2
fencing	senior	male	épée	2015/2016	2016	95	18	10694	EST	Estonia	0	1982-02-18	L	2	1	2	1
fencing	senior	male	épée	2015/2016	2016	96	17.5	11164	USA	United States	0	1986-11-05	R	11	4	11	4
fencing	senior	male	épée	2015/2016	2016	97	17.5	11148	NOR	Norway	0	1986-12-09	R	12	4	12	4
fencing	senior	male	épée	2015/2016	2016	98	17	11251	ITA	Italy	0	1983-01-07	R	1	1	1	1
fencing	senior	male	épée	2015/2016	2016	99	16	11003	UZB	Uzbekistan	0	1980-05-08	L	5	2	5	2
fencing	senior	male	épée	2015/2016	2016	100	16	4378	HUN	Hungary	0	1997-09-04	R	9	3	9	3
fencing	senior	male	épée	2015/2016	2016	101	16	4522	JPN	Japan	0	1994-06-14	R	6	2	6	2
fencing	senior	male	épée	2015/2016	2016	102	16	10835	CHN	China	0	1988-02-05	R	2	1	2	1
fencing	senior	male	épée	2015/2016	2016	103	16	11271	FRA	France	0	1971-09-01	L	9	3	9	3
fencing	senior	male	épée	2015/2016	2016	104	15.5	10970	SUI	Switzerland	0	1979-02-18	R	2	1	2	1
fencing	senior	male	épée	2015/2016	2016	105	15	11268	RUS	Russia	0	1982-05-15	L	5	2	5	2
fencing	senior	male	épée	2015/2016	2016	106	15	4436	UKR	Ukraine	0	1994-04-20	R	4	2	4	2
fencing	senior	male	épée	2015/2016	2016	107	14	5100	ARG	Argentina	0	1991-12-26	R	12	4	12	4
fencing	senior	male	épée	2015/2016	2016	108	14	3724	FRA	France	0	1989-04-23	R	4	2	4	2
fencing	senior	male	épée	2015/2016	2016	109	13.5	4319	CZE	Czech Republic	0	1996-09-16	R	9	3	9	3
fencing	senior	male	épée	2015/2016	2016	110	13	10904	MRI	Mauritius	0	1991-10-30	R	10	4	10	4
fencing	senior	male	épée	2015/2016	2016	111	13	10778	COL	Colombia	0	1983-09-04	R	9	3	9	3
fencing	senior	male	épée	2015/2016	2016	112	13	4403	UKR	Ukraine	0	1995-05-17	R	5	2	5	2
fencing	senior	male	épée	2015/2016	2016	113	13	3736	BRA	Brazil	0	1992-09-25	R	9	3	9	3
fencing	senior	male	épée	2015/2016	2016	114	12.5	4500	FIN	Finland	0	1989-06-08	L	6	2	6	2
fencing	senior	male	épée	2015/2016	2016	115	12	10834	ARG	Argentina	0	1983-12-12	R	12	4	12	4
fencing	senior	male	épée	2015/2016	2016	116	12	4327	SEN	Senegal	0	1997-12-10	R	12	4	12	4
fencing	senior	male	épée	2015/2016	2016	117	12	11213	RSA	South Africa	0	1993-07-19	R	7	3	7	3
fencing	senior	male	épée	2015/2016	2016	117	12	11126	MEX	Mexico	0	1993-05-09	R	5	2	5	2
fencing	senior	male	épée	2015/2016	2016	119	12	4975	SEN	Senegal	0	1988-12-22	L	12	4	12	4
fencing	senior	male	épée	2015/2016	2016	120	12	10739	CIV	Ivory Coast	0	1999-03-08	R	3	1	3	1
fencing	senior	male	épée	2015/2016	2016	121	12	4431	ARG	Argentina	0	1992-08-12	R	8	3	8	3
fencing	senior	male	épée	2015/2016	2016	122	12	11161	MAR	Morocco	0	1975-05-08	R	5	2	5	2
fencing	senior	male	épée	2015/2016	2016	123	12	3713	IRI	Iran	0	1991-10-05	R	10	4	10	4
fencing	senior	male	épée	2015/2016	2016	124	12	4267	CUB	Cuba	0	1990-08-06	R	8	3	8	3
fencing	senior	male	épée	2015/2016	2016	124	12	10829	CIV	Ivory Coast	0	1992-11-01	R	11	4	11	4
fencing	senior	male	épée	2015/2016	2016	126	12	4525	HKG	Hong Kong, China	0	1994-08-04	R	8	3	8	3
fencing	senior	male	épée	2015/2016	2016	127	12	4088	RSA	South Africa	0	1994-10-23	R	10	4	10	4
fencing	senior	male	épée	2015/2016	2016	128	12	3619	ITA	Italy	0	1994-06-09	R	6	2	6	2
fencing	senior	male	épée	2015/2016	2016	129	12	3824	RUS	Russia	0	1994-09-06	L	9	3	9	3
fencing	senior	male	épée	2015/2016	2016	130	11.5	3721	RUS	Russia	0	1995-08-09	R	8	3	8	3
fencing	senior	male	épée	2015/2016	2016	131	11	3833	USA	United States	0	1991-11-15	R	11	4	11	4
fencing	senior	male	épée	2015/2016	2016	132	11	11168	UKR	Ukraine	0	1984-02-07	R	2	1	2	1
fencing	senior	male	épée	2015/2016	2016	133	10	3744	FRA	France	0	1991-02-16	R	2	1	2	1
fencing	senior	male	épée	2015/2016	2016	134	9.5	11032	SIN	Singapore	0	1985-03-04	R	3	1	3	1
fencing	senior	male	épée	2015/2016	2016	135	9	10804	COL	Colombia	0	1985-09-07	R	9	3	9	3
fencing	senior	male	épée	2015/2016	2016	136	9	3525	ITA	Italy	0	1987-10-26	L	10	4	10	4
fencing	senior	male	épée	2015/2016	2016	137	9	11199	JPN	Japan	0	1984-02-02	R	2	1	2	1
fencing	senior	male	épée	2015/2016	2016	138	9	4052	FRA	France	0	1995-05-13	R	5	2	5	2
fencing	senior	male	épée	2015/2016	2016	139	9	4183	CHI	Chile	0	1995-01-06	R	1	1	1	1
fencing	senior	male	épée	2015/2016	2016	140	9	4249	CZE	Czech Republic	0	1991-07-11	L	7	3	7	3
fencing	senior	male	épée	2015/2016	2016	141	9	10670	ESP	Spain	0	1978-06-22	R	6	2	6	2
fencing	senior	male	épée	2015/2016	2016	142	8.5	3788	LUX	Luxembourg	0	1995-05-06	R	5	2	5	2
fencing	senior	male	épée	2015/2016	2016	143	8.5	10981	KOR	South Korea	0	1981-05-20	R	5	2	5	2
fencing	senior	male	épée	2015/2016	2016	144	8	3672	KAZ	Kazakhstan	0	1993-12-05	L	12	4	12	4
fencing	senior	male	épée	2015/2016	2016	145	8	3495	NOR	Norway	0	1987-12-20	L	12	4	12	4
fencing	senior	male	épée	2015/2016	2016	146	8	4427	HUN	Hungary	0	1987-03-18	R	3	1	3	1
fencing	senior	male	épée	2015/2016	2016	147	7.5	4299	DEN	Denmark	0	1993-03-05	R	3	1	3	1
fencing	senior	male	épée	2015/2016	2016	148	7.5	3484	IRI	Iran	0	1990-07-21	R	7	3	7	3
fencing	senior	male	épée	2015/2016	2016	149	7.5	3585	BRA	Brazil	0	1999-04-25	L	4	2	4	2
fencing	senior	male	épée	2015/2016	2016	150	7.5	3435	UAE	United Arab Emirates	0	1994-06-10	R	6	2	6	2
fencing	senior	male	épée	2015/2016	2016	151	7.5	3896	ESP	Spain	0	1995-05-25	R	5	2	5	2
fencing	senior	male	épée	2015/2016	2016	152	7	3935	RUS	Russia	0	1992-06-04	R	6	2	6	2
fencing	senior	male	épée	2015/2016	2016	153	7	10753	CAN	Canada	0	1981-07-26	R	7	3	7	3
fencing	senior	male	épée	2015/2016	2016	154	7	3528	FRA	France	0	1994-11-30	L	11	4	11	4
fencing	senior	male	épée	2015/2016	2016	155	7	10782	CZE	Czech Republic	0	1983-09-14	R	9	3	9	3
fencing	senior	male	épée	2015/2016	2016	156	7	3615	HUN	Hungary	0	1995-09-16	R	9	3	9	3
fencing	senior	male	épée	2015/2016	2016	157	7	3514	GER	Germany	0	1995-01-14	R	1	1	1	1
fencing	senior	male	épée	2015/2016	2016	158	7	4099	GBR	Great Britain	1	1994-10-23	L	10	4	2	1
fencing	senior	male	épée	2015/2016	2016	159	7	3475	POR	Portugal	0	1988-10-07	R	10	4	10	4
fencing	senior	male	épée	2015/2016	2016	160	6.5	10764	USA	United States	0	1985-06-18	R	6	2	6	2
fencing	senior	male	épée	2015/2016	2016	161	6.5	4405	SUI	Switzerland	0	1990-10-01	R	10	4	10	4
fencing	senior	male	épée	2015/2016	2016	162	6.5	3734	ITA	Italy	0	1989-09-24	L	9	3	9	3
fencing	senior	male	épée	2015/2016	2016	163	6	3920	VEN	Venezuela	0	1993-11-18	R	11	4	11	4
fencing	senior	male	épée	2015/2016	2016	164	6	11024	SIN	Singapore	0	1986-12-11	L	12	4	12	4
fencing	senior	male	épée	2015/2016	2016	165	6	10827	GUI	Guinea	0	1991-11-21	R	11	4	11	4
fencing	senior	male	épée	2015/2016	2016	166	6	4462	NED	Netherlands	0	1991-07-22	L	7	3	7	3
fencing	senior	male	épée	2015/2016	2016	167	6	3518	ALG	Algeria	0	1997-02-07	R	2	1	2	1
fencing	senior	male	épée	2015/2016	2016	168	6	4185	CHI	Chile	0	1991-05-17	R	5	2	5	2
fencing	senior	male	épée	2015/2016	2016	169	6	10911	ALG	Algeria	0	1995-07-23	R	7	3	7	3
fencing	senior	male	épée	2015/2016	2016	170	6	10727	DOM	Dominican Republic	0	1988-10-01	R	10	4	10	4
fencing	senior	male	épée	2015/2016	2016	171	6	4534	TUN	Tunisia	0	1996-08-25	R	8	3	8	3
fencing	senior	male	épée	2015/2016	2016	172	6	3859	CAN	Canada	0	1991-07-31	R	7	3	7	3
fencing	senior	male	épée	2015/2016	2016	173	6	11309	CIV	Ivory Coast	0	1992-11-07	L	11	4	11	4
fencing	senior	male	épée	2015/2016	2016	174	6	10677	GHA	Ghana	0	1995-09-04	R	9	3	9	3
fencing	senior	male	épée	2015/2016	2016	175	6	4400	GER	Germany	0	1990-07-03	R	7	3	7	3
fencing	senior	male	épée	2015/2016	2016	176	6	4233	KGZ	Kyrgyzstan	0	1991-09-19	R	9	3	9	3
fencing	senior	male	épée	2015/2016	2016	177	6	3626	ITA	Italy	0	1992-08-17	L	8	3	8	3
fencing	senior	male	épée	2015/2016	2016	178	6	4458	MEX	Mexico	0	1994-10-24	R	10	4	10	4
fencing	senior	male	épée	2015/2016	2016	179	6	10831	NIG	Niger	0	1998-12-15	R	12	4	12	4
fencing	senior	male	épée	2015/2016	2016	180	6	10789	THA	Thailand	0	1989-05-17	L	5	2	5	2
fencing	senior	male	épée	2015/2016	2016	180	6	4224	CUB	Cuba	0	1996-03-18	R	3	1	3	1
fencing	senior	male	épée	2015/2016	2016	182	6	11262	ROU	Romania	0	1989-04-20	R	4	2	4	2
fencing	senior	male	épée	2015/2016	2016	183	6	3925	DEN	Denmark	0	1991-05-31	R	5	2	5	2
fencing	senior	male	épée	2015/2016	2016	184	6	3927	PHI	Philippines	0	1997-02-07	R	2	1	2	1
fencing	senior	male	épée	2015/2016	2016	185	6	11256	IND	India	0	1991-04-30	R	4	2	4	2
fencing	senior	male	épée	2015/2016	2016	186	6	11010	TJK	Tajikistan	0	1970-05-16	R	5	2	5	2
fencing	senior	male	épée	2015/2016	2016	187	6	4179	HKG	Hong Kong, China	0	1996-08-08	L	8	3	8	3
fencing	senior	male	épée	2015/2016	2016	188	6	3583	HUN	Hungary	0	1996-04-11	L	4	2	4	2
fencing	senior	male	épée	2015/2016	2016	189	6	4120	ESA	El Salvador	0	1996-12-24	R	12	4	12	4
fencing	senior	male	épée	2015/2016	2016	190	6	3652	ROU	Romania	0	1997-02-19	R	2	1	2	1
fencing	senior	male	épée	2015/2016	2016	191	6	10909	INA	Indonesia	0	1977-02-12	R	2	1	2	1
fencing	senior	male	épée	2015/2016	2016	191	6	4295	PUR	Puerto Rico	0	1996-10-04	L	10	4	10	4
fencing	senior	male	épée	2015/2016	2016	193	6	10695	KUW	Kuwait	0	1990-10-30	R	10	4	10	4
fencing	senior	male	épée	2015/2016	2016	194	6	4475	ITA	Italy	0	1992-03-23	R	3	1	3	1
[truncated: 35,760 more rows]

## Sheet: Dataset-2_UniqueAthletes
DATASET 2: Unique athletes ever listed in year-end world rankings (2007-2016)
							0 = nation not UK member	NA = dob not available	L = left-handed for holding a fencing weapon or racket	1 = January	1 = Jan-March		1 = Q1	0 = NOT listed in year-end world ranking 1 = listed in year-end world ranking
							1 = nation is UK member		R = right-handed for holding a fencing weapon or racket	…	2 = April-June		2 = Q2
									NA = handedness not available	12 = December	3 = July-Sep		3 = Q3
											4 = Oct-Dec		4 = Q4
sport	age	sex	weapon	athlete_ID	nation_code	nation_full	UK	DOB	hand	CutOff_Jan1st_Month	CutOff_Jan1st_Quartile	CutOff_Mixed_Month	CutOff_Mixed_Quartile	2007	2008	2009	2010	2011	2012	2013	2014	2015	2016	all_years
fencing	junior	female	épée	1	ITA	Italy	0	1996-05-17	R	5	2	5	2	0	0	0	0	0	0	1	0	0	0	1
fencing	junior	female	épée	2	FRA	France	0	1992-10-10	R	10	4	10	4	0	0	0	0	0	1	0	0	0	0	1
fencing	junior	female	épée	3	EGY	Egypt	0	1992-02-01	R	2	1	2	1	0	1	0	0	1	0	0	0	0	0	2
fencing	junior	female	épée	4	SIN	Singapore	0	2000-06-25	R	6	2	6	2	0	0	0	0	0	0	0	0	1	1	2
fencing	junior	female	épée	5	KGZ	Kyrgyzstan	0	2001-06-04	R	6	2	6	2	0	0	0	0	0	0	0	0	0	1	1
fencing	junior	female	épée	6	USA	United States	0	1995-10-26	L	10	4	10	4	0	0	0	0	1	1	1	1	0	0	4
fencing	junior	female	épée	7	LBN	Lebanon	0	1994-01-13	R	1	1	1	1	0	0	0	0	0	0	0	1	0	0	1
fencing	junior	female	épée	8	ALG	Algeria	0	1995-10-21	R	10	4	10	4	0	0	0	0	0	0	0	1	1	0	2
fencing	junior	female	épée	9	CRO	Croatia	0	1994-02-19	R	2	1	2	1	0	0	0	0	1	0	0	0	0	0	1
fencing	junior	female	épée	10	PAN	Panama	0	1996-02-27	R	2	1	2	1	0	0	0	0	0	0	0	0	0	1	1
fencing	junior	female	épée	11	AUS	Australia	0	1998-04-27	R	4	2	4	2	0	0	0	0	0	0	0	0	1	0	1
fencing	junior	female	épée	12	FRA	France	0	1994-12-07	R	12	4	12	4	0	0	0	0	0	1	1	1	0	0	3
fencing	junior	female	épée	13	SYR	Syria	0	1994-11-25	R	11	4	11	4	0	0	0	0	0	0	0	1	0	0	1
fencing	junior	female	épée	14	GBR	Great Britain	1	1990-01-03	R	1	1	5	2	1	1	1	1	0	0	0	0	0	0	4
fencing	junior	female	épée	15	ESP	Spain	0	1998-09-14	R	9	3	9	3	0	0	0	0	0	0	0	0	1	0	1
fencing	junior	female	épée	16	ESP	Spain	0	1995-01-12	R	1	1	1	1	0	0	0	0	0	1	1	1	1	0	4
fencing	junior	female	épée	17	MEX	Mexico	0	1992-02-12	R	2	1	2	1	0	0	0	1	0	0	0	0	0	0	1
fencing	junior	female	épée	18	ITA	Italy	0	1996-09-12	R	9	3	9	3	0	0	0	0	0	0	0	0	0	1	1
fencing	junior	female	épée	19	KAZ	Kazakhstan	0	1991-09-14	R	9	3	9	3	0	0	0	1	0	0	0	0	0	0	1
fencing	junior	female	épée	20	UAE	United Arab Emirates	0	1996-03-27	R	3	1	3	1	0	0	0	0	0	0	0	0	1	0	1
fencing	junior	female	épée	21	JOR	Jordan	0	1998-04-05	R	4	2	4	2	0	0	0	0	0	0	0	1	0	0	1
fencing	junior	female	épée	22	QAT	Qatar	0	1997-02-18	R	2	1	2	1	0	0	0	0	0	0	0	0	1	0	1
fencing	junior	female	épée	23	ESP	Spain	0	1990-06-30	R	6	2	6	2	0	1	0	0	0	0	0	0	0	0	1
fencing	junior	female	épée	24	VEN	Venezuela	0	1991-01-09	L	1	1	1	1	0	0	0	0	1	0	0	0	0	0	1
fencing	junior	female	épée	25	GEQ	Equatorial Guinea	0	1996-03-14	R	3	1	3	1	0	0	0	0	0	1	0	0	0	0	1
fencing	junior	female	épée	26	RUS	Russia	0	1990-06-26	R	6	2	6	2	1	1	1	1	0	0	0	0	0	0	4
fencing	junior	female	épée	27	HUN	Hungary	0	1990-02-19	R	2	1	2	1	1	1	1	1	0	0	0	0	0	0	4
fencing	junior	female	épée	28	USA	United States	0	1997-06-10	L	6	2	6	2	0	0	0	0	0	0	0	1	1	1	3
fencing	junior	female	épée	29	ITA	Italy	0	1989-11-19	R	11	4	11	4	1	0	0	0	0	0	0	0	0	0	1
fencing	junior	female	épée	30	DOM	Dominican Republic	0	1997-07-12	R	7	3	7	3	0	0	0	0	0	0	0	1	0	0	1
fencing	junior	female	épée	31	PER	Peru	0	1996-10-31	L	10	4	10	4	0	0	0	0	0	0	0	1	0	0	1
fencing	junior	female	épée	32	MEX	Mexico	0	1996-08-01	R	8	3	8	3	0	0	0	0	0	0	0	1	0	0	1
fencing	junior	female	épée	33	ISR	Israel	0	1990-04-01	R	4	2	4	2	0	0	0	1	0	0	0	0	0	0	1
fencing	junior	female	épée	34	SWE	Sweden	0	1992-01-01	R	1	1	1	1	0	0	0	1	1	1	0	0	0	0	3
fencing	junior	female	épée	35	VEN	Venezuela	0	1990-05-28	R	5	2	5	2	0	1	0	0	0	0	0	0	0	0	1
fencing	junior	female	épée	36	FRA	France	0	1988-10-07	R	10	4	10	4	1	1	0	0	0	0	0	0	0	0	2
fencing	junior	female	épée	37	SIN	Singapore	0	1997-12-05	R	12	4	12	4	0	0	0	0	0	0	0	0	1	1	2
fencing	junior	female	épée	38	FRA	France	0	1994-06-09	R	6	2	6	2	0	0	0	0	0	0	1	1	0	0	2
fencing	junior	female	épée	39	FRA	France	0	1990-12-03	R	12	4	12	4	1	0	0	0	0	0	0	0	0	0	1
fencing	junior	female	épée	40	ISR	Israel	0	1997-07-21	R	7	3	7	3	0	0	0	0	0	1	0	0	0	0	1
fencing	junior	female	épée	41	EST	Estonia	0	1996-02-27	R	2	1	2	1	0	0	0	0	0	0	0	0	1	1	2
fencing	junior	female	épée	42	LTU	Lithuania	0	1996-04-18	R	4	2	4	2	0	0	0	0	0	1	1	1	0	1	4
fencing	junior	female	épée	43	SEN	Senegal	0	1996-03-28	R	3	1	3	1	0	0	0	0	0	0	0	0	0	1	1
fencing	junior	female	épée	44	FRA	France	0	1991-11-30	R	11	4	11	4	0	0	0	1	0	0	0	0	0	0	1
fencing	junior	female	épée	45	SWE	Sweden	0	1988-11-03	R	11	4	11	4	1	0	0	0	0	0	0	0	0	0	1
fencing	junior	female	épée	46	SWE	Sweden	0	1991-06-05	R	6	2	6	2	0	0	1	1	1	0	0	0	0	0	3
fencing	junior	female	épée	47	RUS	Russia	0	1995-08-17	R	8	3	8	3	0	0	0	0	0	0	0	1	1	0	2
fencing	junior	female	épée	48	LTU	Lithuania	0	1993-12-29	R	12	4	12	4	0	0	0	0	0	1	1	0	0	0	2
fencing	junior	female	épée	49	KOR	South Korea	0	1993-03-31	R	3	1	3	1	0	0	0	0	0	1	0	0	0	0	1
fencing	junior	female	épée	50	KAZ	Kazakhstan	0	1993-05-10	R	5	2	5	2	0	0	0	0	1	0	1	0	0	0	2
fencing	junior	female	épée	51	FIN	Finland	0	1992-06-07	R	6	2	6	2	0	0	0	1	1	0	0	0	0	0	2
fencing	junior	female	épée	52	FIN	Finland	0	1994-06-11	R	6	2	6	2	0	0	0	0	0	1	1	0	0	0	2
fencing	junior	female	épée	53	ITA	Italy	0	1991-06-05	R	6	2	6	2	0	0	0	0	1	0	0	0	0	0	1
fencing	junior	female	épée	54	KAZ	Kazakhstan	0	1996-09-02	R	9	3	9	3	0	0	0	0	0	0	0	1	1	0	2
fencing	junior	female	épée	55	FRA	France	0	1992-09-05	R	9	3	9	3	0	0	1	1	0	0	0	0	0	0	2
fencing	junior	female	épée	56	HUN	Hungary	0	1991-05-28	R	5	2	5	2	0	0	1	0	0	0	0	0	0	0	1
fencing	junior	female	épée	57	USA	United States	0	1993-10-11	R	10	4	10	4	0	0	0	1	1	1	1	0	0	0	4
fencing	junior	female	épée	58	ITA	Italy	0	1994-08-29	R	8	3	8	3	0	0	0	0	0	1	1	1	0	0	3
fencing	junior	female	épée	59	SUI	Switzerland	0	1988-02-23	R	2	1	2	1	1	0	0	0	0	0	0	0	0	0	1
fencing	junior	female	épée	60	LAT	Latvia	0	1992-09-06	R	9	3	9	3	0	0	0	0	0	1	0	0	0	0	1
fencing	junior	female	épée	61	RSA	South Africa	0	1994-08-09	L	8	3	8	3	0	0	0	0	0	1	0	1	0	0	2
fencing	junior	female	épée	62	USA	United States	0	1991-01-08	R	1	1	1	1	0	1	1	1	1	0	0	0	0	0	4
fencing	junior	female	épée	63	ITA	Italy	0	1992-07-12	R	7	3	7	3	0	0	1	1	1	1	0	0	0	0	4
fencing	junior	female	épée	64	SUI	Switzerland	0	1988-09-03	L	9	3	9	3	0	1	0	0	0	0	0	0	0	0	1
fencing	junior	female	épée	65	FRA	France	0	1999-11-12	R	11	4	11	4	0	0	0	0	0	0	0	0	0	1	1
fencing	junior	female	épée	66	USA	United States	0	1991-07-26	R	7	3	7	3	0	1	1	1	1	0	0	0	0	0	4
fencing	junior	female	épée	67	UKR	Ukraine	0	1990-05-02	R	5	2	5	2	0	0	1	0	0	0	0	0	0	0	1
fencing	junior	female	épée	68	CAN	Canada	0	1995-04-20	R	4	2	4	2	0	0	0	0	0	0	0	1	0	0	1
fencing	junior	female	épée	69	CAN	Canada	0	1991-10-14	R	10	4	10	4	0	0	1	0	0	0	0	0	0	0	1
fencing	junior	female	épée	70	GER	Germany	0	1994-03-24	R	3	1	3	1	0	0	0	0	0	0	1	0	0	0	1
fencing	junior	female	épée	71	GER	Germany	0	1991-04-01	R	4	2	4	2	1	0	1	1	1	0	0	0	0	0	4
fencing	junior	female	épée	72	ALG	Algeria	0	1996-09-12	R	9	3	9	3	0	0	0	0	0	1	0	0	0	0	1
fencing	junior	female	épée	73	ALG	Algeria	0	2000-12-16	R	12	4	12	4	0	0	0	0	0	0	0	0	1	1	2
fencing	junior	female	épée	74	EST	Estonia	0	1992-07-21	R	7	3	7	3	0	1	1	1	1	1	0	0	0	0	5
fencing	junior	female	épée	75	SUI	Switzerland	0	1989-03-05	R	3	1	3	1	0	1	0	0	0	0	0	0	0	0	1
fencing	junior	female	épée	76	RUS	Russia	0	1994-11-23	R	11	4	11	4	0	0	0	0	0	0	1	0	0	0	1
fencing	junior	female	épée	77	ROU	Romania	0	1999-02-19	R	2	1	2	1	0	0	0	0	0	0	0	0	1	1	2
fencing	junior	female	épée	78	ESP	Spain	0	1993-09-28	R	9	3	9	3	0	0	0	0	0	1	1	0	0	0	2
fencing	junior	female	épée	79	SWE	Sweden	0	1991-04-13	R	4	2	4	2	0	0	1	0	0	0	0	0	0	0	1
fencing	junior	female	épée	80	ALG	Algeria	0	1996-04-21	R	4	2	4	2	0	0	0	0	0	1	0	0	0	0	1
fencing	junior	female	épée	81	GER	Germany	0	1989-09-20	R	9	3	9	3	1	1	0	0	0	0	0	0	0	0	2
fencing	junior	female	épée	82	UKR	Ukraine	0	1987-06-10	R	6	2	6	2	1	0	0	0	0	0	0	0	0	0	1
fencing	junior	female	épée	83	NED	Netherlands	0	1994-03-26	R	3	1	3	1	0	0	0	1	1	0	0	0	0	0	2
fencing	junior	female	épée	84	SWE	Sweden	0	1990-06-08	R	6	2	6	2	1	1	1	1	0	0	0	0	0	0	4
fencing	junior	female	épée	85	PER	Peru	0	2000-05-05	R	5	2	5	2	0	0	0	0	0	0	0	0	0	1	1
fencing	junior	female	épée	86	ITA	Italy	0	1994-05-13	R	5	2	5	2	0	0	0	0	0	1	0	0	0	0	1
fencing	junior	female	épée	87	TUN	Tunisia	0	1989-02-05	L	2	1	2	1	1	1	1	0	0	0	0	0	0	0	3
fencing	junior	female	épée	88	UKR	Ukraine	0	1991-10-22	R	10	4	10	4	0	0	0	1	1	0	0	0	0	0	2
fencing	junior	female	épée	89	USA	United States	0	1991-10-10	R	10	4	10	4	1	0	0	0	0	0	0	0	0	0	1
fencing	junior	female	épée	90	FRA	France	0	1992-10-12	R	10	4	10	4	0	0	0	0	1	0	0	0	0	0	1
fencing	junior	female	épée	91	TKM	Turkmenistan	0	1995-08-29	R	8	3	8	3	0	0	0	0	0	0	0	0	1	0	1
fencing	junior	female	épée	92	ITA	Italy	0	1998-11-28	R	11	4	11	4	0	0	0	0	0	0	0	0	0	1	1
fencing	junior	female	épée	93	IRI	Iran	0	1994-03-26	R	3	1	3	1	0	0	0	0	0	0	0	1	0	0	1
fencing	junior	female	épée	94	POL	Poland	0	1991-03-09	R	3	1	3	1	1	0	0	1	1	0	0	0	0	0	3
fencing	junior	female	épée	95	LTU	Lithuania	0	1991-12-30	R	12	4	12	4	0	1	1	0	0	0	0	0	0	0	2
fencing	junior	female	épée	96	RSA	South Africa	0	1998-06-16	R	6	2	6	2	0	0	0	0	0	0	0	0	1	0	1
fencing	junior	female	épée	97	SUI	Switzerland	0	1996-04-22	R	4	2	4	2	0	0	0	0	0	0	0	0	0	1	1
fencing	junior	female	épée	98	UKR	Ukraine	0	1989-07-10	R	7	3	7	3	1	1	0	0	0	0	0	0	0	0	2
fencing	junior	female	épée	99	SUI	Switzerland	0	1994-04-11	L	4	2	4	2	0	0	0	0	0	1	1	1	0	0	3
fencing	junior	female	épée	100	USA	United States	0	1999-01-21	R	1	1	1	1	0	0	0	0	0	0	0	0	1	0	1
fencing	junior	female	épée	101	HUN	Hungary	0	1995-01-26	L	1	1	1	1	0	0	0	0	1	0	1	1	1	0	4
fencing	junior	female	épée	102	UKR	Ukraine	0	1993-07-17	R	7	3	7	3	0	0	0	0	0	1	1	0	0	0	2
fencing	junior	female	épée	103	POR	Portugal	0	1994-10-18	R	10	4	10	4	0	0	0	0	0	0	1	1	0	0	2
fencing	junior	female	épée	104	NED	Netherlands	0	1992-01-12	R	1	1	1	1	0	0	0	1	1	1	0	0	0	0	3
fencing	junior	female	épée	105	FRA	France	0	1993-03-06	R	3	1	3	1	0	0	0	0	1	0	0	0	0	0	1
fencing	junior	female	épée	106	KAZ	Kazakhstan	0	1996-06-02	R	6	2	6	2	0	0	0	0	0	0	0	1	1	0	2
fencing	junior	female	épée	107	GER	Germany	0	1997-02-14	R	2	1	2	1	0	0	0	0	0	0	0	0	1	0	1
fencing	junior	female	épée	108	DEN	Denmark	0	1998-04-24	R	4	2	4	2	0	0	0	0	0	0	0	0	1	1	2
fencing	junior	female	épée	109	HUN	Hungary	0	2000-10-02	R	10	4	10	4	0	0	0	0	0	0	0	0	0	1	1
fencing	junior	female	épée	110	SUI	Switzerland	0	1999-04-13	R	4	2	4	2	0	0	0	0	0	0	0	0	1	1	2
fencing	junior	female	épée	111	HUN	Hungary	0	1988-05-01	R	5	2	5	2	1	1	0	0	0	0	0	0	0	0	2
fencing	junior	female	épée	112	SUI	Switzerland	0	1993-03-23	R	3	1	3	1	0	0	0	0	1	0	0	0	0	0	1
fencing	junior	female	épée	113	ISR	Israel	0	1998-06-24	R	6	2	6	2	0	0	0	0	0	0	0	0	0	1	1
fencing	junior	female	épée	114	FRA	France	0	1998-07-09	R	7	3	7	3	0	0	0	0	0	0	0	0	0	1	1
fencing	junior	female	épée	115	CAN	Canada	0	1991-08-30	R	8	3	8	3	0	0	1	0	0	0	0	0	0	0	1
fencing	junior	female	épée	116	ITA	Italy	0	1999-02-10	L	2	1	2	1	0	0	0	0	0	0	0	0	1	1	2
fencing	junior	female	épée	117	USA	United States	0	1990-07-27	R	7	3	7	3	0	0	0	1	0	0	0	0	0	0	1
fencing	junior	female	épée	118	ITA	Italy	0	1991-08-19	L	8	3	8	3	1	1	1	1	1	0	0	0	0	0	5
fencing	junior	female	épée	119	GER	Germany	0	1990-06-12	R	6	2	6	2	1	0	1	1	0	0	0	0	0	0	3
fencing	junior	female	épée	120	UKR	Ukraine	0	1997-04-26	L	4	2	4	2	0	0	0	0	0	0	0	1	1	1	3
fencing	junior	female	épée	121	SUI	Switzerland	0	1994-12-03	L	12	4	12	4	0	0	0	0	1	1	1	1	0	0	4
fencing	junior	female	épée	122	POL	Poland	0	2000-12-04	R	12	4	12	4	0	0	0	0	0	0	0	0	0	1	1
fencing	junior	female	épée	123	DEN	Denmark	0	1990-04-29	L	4	2	4	2	0	0	1	0	0	0	0	0	0	0	1
fencing	junior	female	épée	124	HUN	Hungary	0	1992-01-20	R	1	1	1	1	1	1	1	1	1	1	0	0	0	0	6
fencing	junior	female	épée	125	SUI	Switzerland	0	1995-12-14	L	12	4	12	4	0	0	0	0	0	0	1	1	1	0	3
fencing	junior	female	épée	126	EST	Estonia	0	1989-08-29	R	8	3	8	3	1	1	1	0	0	0	0	0	0	0	3
fencing	junior	female	épée	127	HUN	Hungary	0	1988-01-24	R	1	1	1	1	1	1	0	0	0	0	0	0	0	0	2
fencing	junior	female	épée	128	GER	Germany	0	1987-02-17	R	2	1	2	1	1	0	0	0	0	0	0	0	0	0	1
fencing	junior	female	épée	129	ITA	Italy	0	1989-04-07	R	4	2	4	2	1	1	1	0	0	0	0	0	0	0	3
fencing	junior	female	épée	130	GBR	Great Britain	1	1992-02-14	R	2	1	6	2	0	0	1	0	0	0	0	0	0	0	1
fencing	junior	female	épée	131	USA	United States	0	1987-05-09	R	5	2	5	2	1	0	0	0	0	0	0	0	0	0	1
fencing	junior	female	épée	132	PAR	Paraguay	0	1999-12-17	R	12	4	12	4	0	0	0	0	0	0	0	0	0	1	1
fencing	junior	female	épée	133	ITA	Italy	0	1999-04-16	R	4	2	4	2	0	0	0	0	0	0	0	0	1	1	2
fencing	junior	female	épée	134	FRA	France	0	1994-01-23	R	1	1	1	1	0	0	0	0	0	1	1	0	0	0	2
fencing	junior	female	épée	135	USA	United States	0	1991-08-15	R	8	3	8	3	1	1	1	0	0	0	0	0	0	0	3
fencing	junior	female	épée	136	CRC	Costa Rica	0	1996-06-27	R	6	2	6	2	0	0	0	0	0	0	0	1	0	1	2
fencing	junior	female	épée	137	FRA	France	0	1991-02-26	R	2	1	2	1	1	1	1	1	1	0	0	0	0	0	5
fencing	junior	female	épée	138	ITA	Italy	0	1996-11-28	R	11	4	11	4	0	0	0	0	0	0	1	1	0	0	2
fencing	junior	female	épée	139	ITA	Italy	0	1987-08-20	R	8	3	8	3	1	0	0	0	0	0	0	0	0	0	1
fencing	junior	female	épée	140	FRA	France	0	1990-02-13	R	2	1	2	1	1	1	0	0	0	0	0	0	0	0	2
fencing	junior	female	épée	141	ITA	Italy	0	1997-06-24	R	6	2	6	2	0	0	0	0	0	0	0	1	1	0	2
fencing	junior	female	épée	142	ITA	Italy	0	1993-02-08	R	2	1	2	1	0	0	0	1	1	1	1	0	0	0	4
fencing	junior	female	épée	143	CAN	Canada	0	1992-03-28	R	3	1	3	1	0	0	1	1	0	0	0	0	0	0	2
fencing	junior	female	épée	144	ITA	Italy	0	1988-09-06	R	9	3	9	3	1	1	0	0	0	0	0	0	0	0	2
fencing	junior	female	épée	145	FRA	France	0	1987-09-19	R	9	3	9	3	1	0	0	0	0	0	0	0	0	0	1
fencing	junior	female	épée	146	ITA	Italy	0	1990-10-25	R	10	4	10	4	0	1	0	0	0	0	0	0	0	0	1
fencing	junior	female	épée	147	ITA	Italy	0	1997-07-09	R	7	3	7	3	0	0	0	0	0	0	0	0	1	1	2
fencing	junior	female	épée	148	COL	Colombia	0	1998-01-04	R	1	1	1	1	0	0	0	0	0	0	0	0	0	1	1
fencing	junior	female	épée	149	ROU	Romania	0	1989-08-05	L	8	3	8	3	1	1	0	0	0	0	0	0	0	0	2
fencing	junior	female	épée	150	GER	Germany	0	1991-10-27	R	10	4	10	4	0	0	0	1	1	0	0	0	0	0	2
fencing	junior	female	épée	151	FRA	France	0	1996-05-26	R	5	2	5	2	0	0	0	0	0	0	1	1	1	1	4
fencing	junior	female	épée	152	ESP	Spain	0	1994-04-24	R	4	2	4	2	0	0	1	1	0	1	1	1	0	0	5
fencing	junior	female	épée	153	ITA	Italy	0	1995-04-28	L	4	2	4	2	0	0	0	0	0	0	0	0	1	0	1
fencing	junior	female	épée	154	VEN	Venezuela	0	2001-10-09	R	10	4	10	4	0	0	0	0	0	0	0	0	0	1	1
fencing	junior	female	épée	155	TUN	Tunisia	0	1996-09-27	L	9	3	9	3	0	0	0	0	0	0	0	0	1	1	2
fencing	junior	female	épée	156	NZL	New Zealand	0	1997-03-03	R	3	1	3	1	0	0	0	0	0	0	0	1	1	0	2
fencing	junior	female	épée	157	JAM	Jamaica	0	1993-04-17	L	4	2	4	2	0	1	1	1	1	1	0	0	0	0	5
fencing	junior	female	épée	158	ISR	Israel	0	1993-05-21	R	5	2	5	2	0	0	0	0	1	0	0	0	0	0	1
fencing	junior	female	épée	159	TPE	Chinese Taipei	0	1996-02-01	R	2	1	2	1	0	0	0	0	0	0	0	1	1	0	2
fencing	junior	female	épée	160	TPE	Chinese Taipei	0	1997-08-03	R	8	3	8	3	0	0	0	0	0	0	0	0	1	1	2
fencing	junior	female	épée	161	HKG	Hong Kong, China	0	2000-02-27	R	2	1	2	1	0	0	0	0	0	0	0	0	1	1	2
fencing	junior	female	épée	162	HKG	Hong Kong, China	0	1989-06-14	R	6	2	6	2	0	0	1	0	0	0	0	0	0	0	1
fencing	junior	female	épée	163	HKG	Hong Kong, China	0	1994-05-14	R	5	2	5	2	0	0	0	0	0	0	0	1	0	0	1
fencing	junior	female	épée	164	POL	Poland	0	1991-06-25	R	6	2	6	2	1	1	0	1	1	0	0	0	0	0	4
fencing	junior	female	épée	165	KOR	South Korea	0	1993-08-28	R	8	3	8	3	0	0	0	0	1	1	0	0	0	0	2
fencing	junior	female	épée	166	KOR	South Korea	0	1990-05-21	R	5	2	5	2	0	0	1	1	0	0	0	0	0	0	2
fencing	junior	female	épée	167	SIN	Singapore	0	1994-04-14	R	4	2	4	2	0	0	0	0	0	0	0	1	0	0	1
fencing	junior	female	épée	168	TPE	Chinese Taipei	0	2000-12-04	R	12	4	12	4	0	0	0	0	0	0	0	0	0	1	1
fencing	junior	female	épée	169	FRA	France	0	1989-04-13	R	4	2	4	2	1	1	1	0	0	0	0	0	0	0	3
fencing	junior	female	épée	170	HKG	Hong Kong, China	0	1995-05-14	R	5	2	5	2	0	0	0	0	0	0	0	1	1	0	2
fencing	junior	female	épée	171	ESP	Spain	0	1988-07-30	R	7	3	7	3	1	1	0	0	0	0	0	0	0	0	2
fencing	junior	female	épée	172	SVK	Slovakia	0	1989-05-02	R	5	2	5	2	1	1	1	0	0	0	0	0	0	0	3
fencing	junior	female	épée	173	ESP	Spain	0	1996-03-29	R	3	1	3	1	0	0	0	0	0	0	0	1	1	1	3
fencing	junior	female	épée	174	SEN	Senegal	0	1997-01-19	R	1	1	1	1	0	0	0	0	0	0	0	0	0	1	1
fencing	junior	female	épée	175	GBR	Great Britain	1	1990-09-27	R	9	3	1	1	1	1	1	0	0	0	0	0	0	0	3
fencing	junior	female	épée	176	ITA	Italy	0	1996-06-15	R	6	2	6	2	0	0	0	0	0	1	1	1	1	1	5
fencing	junior	female	épée	177	POR	Portugal	0	1990-09-27	R	9	3	9	3	0	1	1	1	0	0	0	0	0	0	3
fencing	junior	female	épée	178	SEN	Senegal	0	1995-09-03	R	9	3	9	3	0	0	0	0	0	0	0	0	1	0	1
fencing	junior	female	épée	179	ROU	Romania	0	1996-02-09	R	2	1	2	1	0	0	0	0	0	0	1	0	1	0	2
fencing	junior	female	épée	180	GBR	Great Britain	1	1996-07-25	R	7	3	11	4	0	0	0	0	0	0	0	1	1	0	2
fencing	junior	female	épée	181	CZE	Czech Republic	0	2000-04-01	L	4	2	4	2	0	0	0	0	0	0	0	0	0	1	1
fencing	junior	female	épée	182	FRA	France	0	1989-12-23	R	12	4	12	4	1	1	0	0	0	0	0	0	0	0	2
fencing	junior	female	épée	183	USA	United States	0	1989-03-08	R	3	1	3	1	1	0	0	0	0	0	0	0	0	0	1
fencing	junior	female	épée	184	BRA	Brazil	0	1992-04-23	R	4	2	4	2	0	0	0	1	0	0	0	0	0	0	1
fencing	junior	female	épée	185	MEX	Mexico	0	1997-02-11	R	2	1	2	1	0	0	0	0	0	0	0	0	1	0	1
fencing	junior	female	épée	186	MEX	Mexico	0	1998-03-15	R	3	1	3	1	0	0	0	0	0	0	0	0	1	1	2
fencing	junior	female	épée	187	CAN	Canada	0	1988-05-24	R	5	2	5	2	1	0	0	0	0	0	0	0	0	0	1
fencing	junior	female	épée	188	HUN	Hungary	0	1999-05-21	R	5	2	5	2	0	0	0	0	0	0	0	0	0	1	1
fencing	junior	female	épée	189	HUN	Hungary	0	1994-10-14	R	10	4	10	4	0	0	0	0	0	0	0	1	0	0	1
fencing	junior	female	épée	190	SUI	Switzerland	0	1998-09-11	L	9	3	9	3	0	0	0	0	0	0	0	0	1	1	2
fencing	junior	female	épée	191	POL	Poland	0	1989-01-29	L	1	1	1	1	1	1	1	0	0	0	0	0	0	0	3
fencing	junior	female	épée	192	DOM	Dominican Republic	0	1993-10-08	L	10	4	10	4	0	0	0	0	0	1	0	0	0	0	1
fencing	junior	female	épée	193	ROU	Romania	0	1994-02-20	R	2	1	2	1	0	0	0	0	0	0	1	0	0	0	1
fencing	junior	female	épée	194	ISR	Israel	0	1991-08-29	L	8	3	8	3	1	1	1	1	1	0	0	0	0	0	5
fencing	junior	female	épée	195	ITA	Italy	0	1994-12-08	R	12	4	12	4	0	0	0	1	0	1	1	1	0	0	4
fencing	junior	female	épée	196	NED	Netherlands	0	1995-01-03	R	1	1	1	1	0	0	0	0	0	0	1	1	1	0	3
fencing	junior	female	épée	197	ESP	Spain	0	1991-06-15	R	6	2	6	2	0	1	1	1	1	0	0	0	0	0	4
fencing	junior	female	épée	198	ESP	Spain	0	1993-04-12	R	4	2	4	2	0	0	1	0	1	0	0	0	0	0	2
fencing	junior	female	épée	199	FRA	France	0	1987-04-28	R	4	2	4	2	1	0	0	0	0	0	0	0	0	0	1
fencing	junior	female	épée	200	ITA	Italy	0	1998-06-26	R	6	2	6	2	0	0	0	0	0	0	0	1	1	1	3
fencing	junior	female	épée	201	BEL	Belgium	0	1988-08-10	R	8	3	8	3	1	0	0	0	0	0	0	0	0	0	1
fencing	junior	female	épée	202	SUI	Switzerland	0	1987-11-29	R	11	4	11	4	1	0	0	0	0	0	0	0	0	0	1
fencing	junior	female	épée	203	ESP	Spain	0	1992-06-02	R	6	2	6	2	0	0	0	1	1	0	0	0	0	0	2
fencing	junior	female	épée	204	MLI	Mali	0	1998-01-23	R	1	1	1	1	0	0	0	0	0	0	0	0	0	1	1
fencing	junior	female	épée	205	CAN	Canada	0	1991-05-22	R	5	2	5	2	1	0	1	1	0	0	0	0	0	0	3
fencing	junior	female	épée	206	GBR	Great Britain	1	1993-11-15	R	11	4	3	1	0	1	0	0	0	0	0	0	0	0	1
fencing	junior	female	épée	207	FRA	France	0	1997-08-24	R	8	3	8	3	0	0	0	0	0	0	0	1	1	0	2
fencing	junior	female	épée	208	UKR	Ukraine	0	1997-02-23	L	2	1	2	1	0	0	0	0	0	0	0	0	0	1	1
fencing	junior	female	épée	209	GER	Germany	0	1996-12-18	R	12	4	12	4	0	0	0	0	0	0	0	0	1	1	2
fencing	junior	female	épée	210	AUS	Australia	0	1995-12-22	R	12	4	12	4	0	0	0	0	0	0	0	1	1	0	2
fencing	junior	female	épée	211	BRA	Brazil	0	1999-07-05	R	7	3	7	3	0	0	0	0	0	0	0	0	0	1	1
fencing	junior	female	épée	212	ITA	Italy	0	1988-04-22	R	4	2	4	2	1	1	0	0	0	0	0	0	0	0	2
fencing	junior	female	épée	213	ARG	Argentina	0	1993-06-10	R	6	2	6	2	0	0	0	1	1	1	1	0	0	0	4
fencing	junior	female	épée	214	VEN	Venezuela	0	1994-03-27	R	3	1	3	1	0	0	0	0	1	0	0	0	0	0	1
fencing	junior	female	épée	215	PUR	Puerto Rico	0	1994-06-06	R	6	2	6	2	0	1	0	1	0	1	1	1	0	0	5
fencing	junior	female	épée	216	CUB	Cuba	0	1993-10-14	L	10	4	10	4	0	0	0	1	0	0	0	0	0	0	1
fencing	junior	female	épée	217	FRA	France	0	1990-06-03	R	6	2	6	2	0	1	1	1	0	0	0	0	0	0	3
fencing	junior	female	épée	218	NAM	Namibia	0	1996-08-15	R	8	3	8	3	0	0	0	0	1	0	0	0	1	0	2
fencing	junior	female	épée	219	BUL	Bulgaria	0	1992-10-22	R	10	4	10	4	0	0	0	1	0	0	0	0	0	0	1
fencing	junior	female	épée	220	EGY	Egypt	0	1996-08-16	R	8	3	8	3	0	0	0	0	0	1	0	1	0	0	2
fencing	junior	female	épée	221	SEN	Senegal	0	1996-09-08	R	9	3	9	3	0	0	0	0	0	0	0	0	0	1	1
fencing	junior	female	épée	222	PER	Peru	0	1991-08-13	L	8	3	8	3	1	0	0	0	0	0	0	0	0	0	1
fencing	junior	female	épée	223	USA	United States	0	1992-04-22	R	4	2	4	2	0	0	0	1	0	0	0	0	0	0	1
fencing	junior	female	épée	224	DEN	Denmark	0	1995-07-02	R	7	3	7	3	0	0	0	0	0	0	1	0	0	0	1
fencing	junior	female	épée	225	CZE	Czech Republic	0	1999-12-22	R	12	4	12	4	0	0	0	0	0	0	0	0	0	1	1
fencing	junior	female	épée	226	GER	Germany	0	1989-01-08	R	1	1	1	1	1	0	0	0	0	0	0	0	0	0	1
fencing	junior	female	épée	227	GER	Germany	0	1991-04-19	R	4	2	4	2	0	1	1	1	1	0	0	0	0	0	4
fencing	junior	female	épée	228	CZE	Czech Republic	0	1990-05-17	R	5	2	5	2	1	0	1	1	0	0	0	0	0	0	3
fencing	junior	female	épée	229	KAZ	Kazakhstan	0	1992-07-26	R	7	3	7	3	0	0	0	0	1	0	0	0	0	0	1
fencing	junior	female	épée	230	ARG	Argentina	0	1994-07-13	R	7	3	7	3	0	0	0	0	0	0	1	1	0	0	2
fencing	junior	female	épée	231	SUI	Switzerland	0	1993-08-09	R	8	3	8	3	0	0	0	0	1	0	0	0	0	0	1
fencing	junior	female	épée	232	GBR	Great Britain	1	1992-10-08	R	10	4	2	1	0	0	1	0	0	0	0	0	0	0	1
fencing	junior	female	épée	233	USA	United States	0	1995-07-05	R	7	3	7	3	0	0	0	0	0	0	1	0	0	0	1
fencing	junior	female	épée	234	FRA	France	0	1995-03-14	R	3	1	3	1	0	0	0	0	0	0	1	0	0	0	1
fencing	junior	female	épée	235	RUS	Russia	0	1993-01-26	R	1	1	1	1	0	0	0	0	0	1	1	0	0	0	2
fencing	junior	female	épée	236	UKR	Ukraine	0	1987-05-29	R	5	2	5	2	1	0	0	0	0	0	0	0	0	0	1
fencing	junior	female	épée	237	CRC	Costa Rica	0	2002-03-25	R	3	1	3	1	0	0	0	0	0	0	0	0	0	1	1
fencing	junior	female	épée	238	USA	United States	0	1994-08-24	R	8	3	8	3	0	0	0	0	1	1	1	0	0	0	3
fencing	junior	female	épée	239	EGY	Egypt	0	1996-01-31	R	1	1	1	1	0	0	0	0	0	0	0	1	1	1	3
fencing	junior	female	épée	240	GER	Germany	0	1995-04-07	R	4	2	4	2	0	0	0	0	1	1	1	1	1	0	5
fencing	junior	female	épée	241	GER	Germany	0	1994-03-15	L	3	1	3	1	0	0	0	0	1	1	1	0	0	0	3
fencing	junior	female	épée	242	EGY	Egypt	0	1989-05-09	L	5	2	5	2	1	0	0	0	0	0	0	0	0	0	1
fencing	junior	female	épée	243	ALG	Algeria	0	1993-05-15	R	5	2	5	2	0	0	0	0	0	1	0	0	0	0	1
fencing	junior	female	épée	244	AUT	Austria	0	2000-06-22	R	6	2	6	2	0	0	0	0	0	0	0	0	0	1	1
fencing	junior	female	épée	245	ITA	Italy	0	1990-04-02	R	4	2	4	2	0	1	1	1	0	0	0	0	0	0	3
fencing	junior	female	épée	246	KAZ	Kazakhstan	0	1991-02-06	L	2	1	2	1	0	1	0	0	0	0	0	0	0	0	1
fencing	junior	female	épée	247	SUI	Switzerland	0	1997-03-07	L	3	1	3	1	0	0	0	0	0	0	0	0	1	1	2
fencing	junior	female	épée	248	ESP	Spain	0	1992-03-02	R	3	1	3	1	0	1	1	1	1	0	0	0	0	0	4
fencing	junior	female	épée	249	GER	Germany	0	1995-07-10	L	7	3	7	3	0	0	0	0	0	0	0	1	1	0	2
fencing	junior	female	épée	250	AUT	Austria	0	1989-07-10	L	7	3	7	3	0	1	1	0	0	0	0	0	0	0	2
fencing	junior	female	épée	251	AUT	Austria	0	1988-01-21	R	1	1	1	1	0	1	0	0	0	0	0	0	0	0	1
fencing	junior	female	épée	252	ARG	Argentina	0	1991-03-08	R	3	1	3	1	1	0	0	0	0	0	0	0	0	0	1
fencing	junior	female	épée	253	FRA	France	0	1990-11-15	R	11	4	11	4	1	1	1	1	0	0	0	0	0	0	4
fencing	junior	female	épée	254	GER	Germany	0	1987-06-16	R	6	2	6	2	1	0	0	0	0	0	0	0	0	0	1
fencing	junior	female	épée	255	ISR	Israel	0	1989-01-01	R	1	1	1	1	0	1	0	0	0	0	0	0	0	0	1
fencing	junior	female	épée	256	RUS	Russia	0	1992-08-03	L	8	3	8	3	0	0	1	0	0	0	0	0	0	0	1
fencing	junior	female	épée	257	ITA	Italy	0	1993-07-24	L	7	3	7	3	0	0	0	1	1	1	1	0	0	0	4
fencing	junior	female	épée	258	CHN	China	0	1996-01-01	R	1	1	1	1	0	0	0	0	0	0	1	0	0	0	1
fencing	junior	female	épée	259	LUX	Luxembourg	0	1987-02-03	L	2	1	2	1	1	0	0	0	0	0	0	0	0	0	1
fencing	junior	female	épée	260	SUI	Switzerland	0	1999-03-26	L	3	1	3	1	0	0	0	0	0	0	0	0	0	1	1
fencing	junior	female	épée	261	FRA	France	0	1989-05-30	R	5	2	5	2	0	0	1	0	0	0	0	0	0	0	1
fencing	junior	female	épée	262	EST	Estonia	0	1996-01-07	L	1	1	1	1	0	0	0	0	0	0	0	0	0	1	1
fencing	junior	female	épée	263	RUS	Russia	0	1993-05-05	R	5	2	5	2	0	0	1	0	0	0	0	0	0	0	1
fencing	junior	female	épée	264	AUT	Austria	0	1991-08-07	R	8	3	8	3	0	0	1	1	0	0	0	0	0	0	2
fencing	junior	female	épée	265	AUT	Austria	0	1998-02-24	R	2	1	2	1	0	0	0	0	0	0	0	1	1	1	3
fencing	junior	female	épée	266	GER	Germany	0	1987-12-27	R	12	4	12	4	1	0	0	0	0	0	0	0	0	0	1
fencing	junior	female	épée	267	HUN	Hungary	0	2000-06-11	R	6	2	6	2	0	0	0	0	0	0	0	0	1	0	1
fencing	junior	female	épée	268	HUN	Hungary	0	1995-12-14	R	12	4	12	4	0	0	0	0	0	1	1	1	1	0	4
fencing	junior	female	épée	269	ISR	Israel	0	1989-03-05	L	3	1	3	1	1	1	1	0	0	0	0	0	0	0	3
fencing	junior	female	épée	270	CHI	Chile	0	1998-08-07	R	8	3	8	3	0	0	0	0	0	0	0	1	1	1	3
fencing	junior	female	épée	271	ESP	Spain	0	1993-08-19	R	8	3	8	3	0	0	0	1	1	1	1	0	0	0	4
fencing	junior	female	épée	272	FRA	France	0	1991-01-10	R	1	1	1	1	1	1	1	1	1	0	0	0	0	0	5
fencing	junior	female	épée	273	ESP	Spain	0	1991-02-28	R	2	1	2	1	0	0	1	0	0	0	0	0	0	0	1
fencing	junior	female	épée	274	ESP	Spain	0	1991-09-11	R	9	3	9	3	0	1	1	1	1	0	0	0	0	0	4
fencing	junior	female	épée	275	BRA	Brazil	0	1989-01-26	R	1	1	1	1	1	0	0	0	0	0	0	0	0	0	1
fencing	junior	female	épée	276	ITA	Italy	0	1990-01-06	R	1	1	1	1	1	1	1	1	0	0	0	0	0	0	4
fencing	junior	female	épée	277	BRA	Brazil	0	1996-07-01	R	7	3	7	3	0	0	0	0	0	0	1	1	1	1	4
fencing	junior	female	épée	278	ITA	Italy	0	1991-07-14	L	7	3	7	3	1	1	1	1	1	0	0	0	0	0	5
fencing	junior	female	épée	279	RUS	Russia	0	1997-02-07	L	2	1	2	1	0	0	0	0	0	0	0	1	1	1	3
fencing	junior	female	épée	280	ITA	Italy	0	1992-11-11	L	11	4	11	4	0	0	0	1	1	1	0	0	0	0	3
fencing	junior	female	épée	281	UKR	Ukraine	0	1988-04-14	R	4	2	4	2	1	1	0	0	0	0	0	0	0	0	2
fencing	junior	female	épée	282	HUN	Hungary	0	1992-11-04	R	11	4	11	4	0	0	0	1	0	0	0	0	0	0	1
fencing	junior	female	épée	283	ITA	Italy	0	1995-06-10	R	6	2	6	2	0	0	0	0	1	1	1	1	1	0	5
fencing	junior	female	épée	284	ESP	Spain	0	1992-02-11	R	2	1	2	1	0	1	0	0	0	0	0	0	0	0	1
fencing	junior	female	épée	285	USA	United States	0	1994-03-20	L	3	1	3	1	0	0	0	0	0	0	1	0	0	0	1
fencing	junior	female	épée	286	ITA	Italy	0	1994-03-18	R	3	1	3	1	0	0	0	0	0	0	1	1	0	0	2
fencing	junior	female	épée	287	ITA	Italy	0	1994-08-06	R	8	3	8	3	0	0	0	0	0	1	0	0	0	0	1
fencing	junior	female	épée	288	ITA	Italy	0	1994-03-14	R	3	1	3	1	0	0	0	0	0	1	1	0	0	0	2
fencing	junior	female	épée	289	NOR	Norway	0	1989-06-06	L	6	2	6	2	1	0	1	0	0	0	0	0	0	0	2
fencing	junior	female	épée	290	GHA	Ghana	0	2000-05-10	R	5	2	5	2	0	0	0	0	0	0	0	1	1	1	3
fencing	junior	female	épée	291	CAN	Canada	0	1992-12-07	R	12	4	12	4	0	0	0	1	0	1	0	0	0	0	2
fencing	junior	female	épée	292	FRA	France	0	1990-10-10	R	10	4	10	4	0	1	0	0	0	0	0	0	0	0	1
fencing	junior	female	épée	293	ITA	Italy	0	1992-08-07	R	8	3	8	3	0	0	1	1	1	1	0	0	0	0	4
fencing	junior	female	épée	294	JPN	Japan	0	1989-04-18	R	4	2	4	2	0	0	1	0	0	0	0	0	0	0	1
fencing	junior	female	épée	295	FIN	Finland	0	1993-02-03	R	2	1	2	1	0	0	0	1	0	0	0	0	0	0	1
fencing	junior	female	épée	296	KAZ	Kazakhstan	0	1997-06-20	R	6	2	6	2	0	0	0	0	0	0	0	0	0	1	1
fencing	junior	female	épée	297	SVK	Slovakia	0	1994-04-08	R	4	2	4	2	0	0	0	1	0	1	0	0	0	0	2
fencing	junior	female	épée	298	EGY	Egypt	0	1996-06-14	R	6	2	6	2	0	0	0	0	0	0	0	0	1	1	2
fencing	junior	female	épée	299	EGY	Egypt	0	1998-01-18	R	1	1	1	1	0	0	0	0	0	0	0	0	1	1	2
fencing	junior	female	épée	300	POR	Portugal	0	1989-09-04	R	9	3	9	3	1	0	0	0	0	0	0	0	0	0	1
fencing	junior	female	épée	301	FRA	France	0	1991-04-11	R	4	2	4	2	0	0	0	0	1	0	0	0	0	0	1
fencing	junior	female	épée	302	RUS	Russia	0	1989-02-16	R	2	1	2	1	1	1	1	0	0	0	0	0	0	0	3
fencing	junior	female	épée	303	POL	Poland	0	1993-09-07	R	9	3	9	3	0	0	0	0	0	1	0	0	0	0	1
fencing	junior	female	épée	304	USA	United States	0	1992-06-20	R	6	2	6	2	0	0	0	1	0	0	0	0	0	0	1
fencing	junior	female	épée	305	BRA	Brazil	0	1997-05-21	R	5	2	5	2	0	0	0	0	0	0	0	0	1	0	1
fencing	junior	female	épée	306	MEX	Mexico	0	1988-07-18	R	7	3	7	3	0	1	0	0	0	0	0	0	0	0	1
fencing	junior	female	épée	307	CAN	Canada	0	1999-04-19	R	4	2	4	2	0	0	0	0	0	0	0	0	1	1	2
fencing	junior	female	épée	308	ESP	Spain	0	1993-05-04	R	5	2	5	2	0	0	0	0	1	1	1	0	0	0	3
fencing	junior	female	épée	309	ESP	Spain	0	1991-03-11	R	3	1	3	1	0	0	0	1	0	0	0	0	0	0	1
fencing	junior	female	épée	310	ESP	Spain	0	1996-09-23	R	9	3	9	3	0	0	0	0	0	1	1	1	1	1	5
fencing	junior	female	épée	311	ESP	Spain	0	1994-10-22	R	10	4	10	4	0	0	0	0	0	0	0	1	0	0	1
fencing	junior	female	épée	312	SWE	Sweden	0	1989-07-03	R	7	3	7	3	1	1	1	0	0	0	0	0	0	0	3
fencing	junior	female	épée	313	CAN	Canada	0	1991-03-27	L	3	1	3	1	1	0	1	0	0	0	0	0	0	0	2
fencing	junior	female	épée	314	ISR	Israel	0	1999-03-21	L	3	1	3	1	0	0	0	0	0	0	0	0	0	1	1
fencing	junior	female	épée	315	CHN	China	0	1998-06-20	R	6	2	6	2	0	0	0	0	0	0	0	1	0	0	1
fencing	junior	female	épée	316	UKR	Ukraine	0	1998-01-12	R	1	1	1	1	0	0	0	0	0	0	1	0	0	0	1
fencing	junior	female	épée	317	GRE	Greece	0	1991-06-22	R	6	2	6	2	0	0	1	1	0	0	0	0	0	0	2
fencing	junior	female	épée	318	SUI	Switzerland	0	1992-07-26	R	7	3	7	3	0	0	0	0	1	1	0	0	0	0	2
fencing	junior	female	épée	319	KGZ	Kyrgyzstan	0	2000-08-24	R	8	3	8	3	0	0	0	0	0	0	0	0	0	1	1
fencing	junior	female	épée	320	TUN	Tunisia	0	1999-08-30	R	8	3	8	3	0	0	0	0	0	0	0	0	1	1	2
fencing	junior	female	épée	321	GBR	Great Britain	1	1988-09-30	R	9	3	1	1	1	1	0	0	0	0	0	0	0	0	2
fencing	junior	female	épée	322	GER	Germany	0	1989-01-25	R	1	1	1	1	1	1	1	0	0	0	0	0	0	0	3
fencing	junior	female	épée	323	ITA	Italy	0	1997-12-04	R	12	4	12	4	0	0	0	0	0	0	0	0	0	1	1
fencing	junior	female	épée	324	POL	Poland	0	1989-01-02	R	1	1	1	1	0	0	1	0	0	0	0	0	0	0	1
fencing	junior	female	épée	325	GER	Germany	0	1996-02-12	R	2	1	2	1	0	0	0	0	0	1	0	0	0	0	1
fencing	junior	female	épée	326	HUN	Hungary	0	2000-02-15	L	2	1	2	1	0	0	0	0	0	0	0	0	0	1	1
fencing	junior	female	épée	327	GER	Germany	0	1991-07-12	R	7	3	7	3	0	1	0	0	1	0	0	0	0	0	2
fencing	junior	female	épée	328	CAN	Canada	0	1987-01-19	R	1	1	1	1	1	0	0	0	0	0	0	0	0	0	1
fencing	junior	female	épée	329	HUN	Hungary	0	1994-09-23	R	9	3	9	3	0	0	0	0	0	1	1	0	0	0	2
fencing	junior	female	épée	330	ESP	Spain	0	1988-12-02	R	12	4	12	4	1	0	0	0	0	0	0	0	0	0	1
fencing	junior	female	épée	331	CUB	Cuba	0	1994-11-26	R	11	4	11	4	0	0	0	0	0	0	1	0	0	0	1
fencing	junior	female	épée	332	FRA	France	0	1990-05-30	L	5	2	5	2	1	1	1	1	0	0	0	0	0	0	4
fencing	junior	female	épée	333	ITA	Italy	0	1992-04-30	R	4	2	4	2	0	0	0	1	0	0	0	0	0	0	1
fencing	junior	female	épée	334	ISR	Israel	0	1995-04-28	R	4	2	4	2	0	0	0	0	0	1	0	1	0	0	2
fencing	junior	female	épée	335	VEN	Venezuela	0	1991-09-18	R	9	3	9	3	0	1	0	0	0	0	0	0	0	0	1
fencing	junior	female	épée	336	USA	United States	0	1995-03-04	R	3	1	3	1	0	0	0	0	0	0	1	0	1	0	2
fencing	junior	female	épée	337	SUI	Switzerland	0	1993-03-06	R	3	1	3	1	0	0	0	0	0	0	1	0	0	0	1
fencing	junior	female	épée	338	IRL	Ireland	0	1990-07-03	R	7	3	7	3	0	0	0	1	0	0	0	0	0	0	1
fencing	junior	female	épée	339	EST	Estonia	0	1987-04-27	R	4	2	4	2	1	0	0	0	0	0	0	0	0	0	1
fencing	junior	female	épée	340	SUI	Switzerland	0	1992-05-01	R	5	2	5	2	0	0	0	0	1	1	0	0	0	0	2
fencing	junior	female	épée	341	FRA	France	0	1987-04-10	R	4	2	4	2	1	0	0	0	0	0	0	0	0	0	1
fencing	junior	female	épée	342	UKR	Ukraine	0	1998-04-05	R	4	2	4	2	0	0	0	0	0	0	0	0	1	1	2
fencing	junior	female	épée	343	UKR	Ukraine	0	1992-02-26	R	2	1	2	1	0	0	1	0	1	0	0	0	0	0	2
fencing	junior	female	épée	344	VEN	Venezuela	0	1993-03-23	R	3	1	3	1	0	0	0	0	0	1	1	0	0	0	2
fencing	junior	female	épée	345	EST	Estonia	0	1990-04-17	R	4	2	4	2	0	0	1	0	0	0	0	0	0	0	1
fencing	junior	female	épée	346	GEO	Georgia	0	1991-10-27	R	10	4	10	4	0	0	1	1	1	0	0	0	0	0	3
fencing	junior	female	épée	347	GUA	Guatemala	0	1993-10-24	R	10	4	10	4	0	0	0	1	0	0	0	0	0	0	1
fencing	junior	female	épée	348	RUS	Russia	0	1992-11-26	R	11	4	11	4	0	0	0	0	1	1	0	0	0	0	2
fencing	junior	female	épée	349	RUS	Russia	0	1993-01-11	L	1	1	1	1	0	0	0	1	1	1	1	0	0	0	4
fencing	junior	female	épée	350	ITA	Italy	0	1992-01-28	R	1	1	1	1	0	1	1	1	0	1	0	0	0	0	4
fencing	junior	female	épée	351	BRA	Brazil	0	1989-01-22	R	1	1	1	1	0	0	1	0	0	0	0	0	0	0	1
fencing	junior	female	épée	352	FRA	France	0	1993-09-09	R	9	3	9	3	0	0	0	0	1	0	0	0	0	0	1
fencing	junior	female	épée	353	GBR	Great Britain	1	1996-01-26	R	1	1	5	2	0	0	0	0	0	0	0	1	1	0	2
fencing	junior	female	épée	354	ITA	Italy	0	1990-09-12	R	9	3	9	3	1	1	1	0	0	0	0	0	0	0	3
fencing	junior	female	épée	355	SWE	Sweden	0	1990-09-14	L	9	3	9	3	1	1	1	1	0	0	0	0	0	0	4
fencing	junior	female	épée	356	QAT	Qatar	0	1994-03-04	R	3	1	3	1	0	0	0	0	0	0	0	1	0	0	1
fencing	junior	female	épée	357	GER	Germany	0	1998-05-05	R	5	2	5	2	0	0	0	0	0	0	0	0	0	1	1
fencing	junior	female	épée	358	SWE	Sweden	0	1997-08-25	R	8	3	8	3	0	0	0	0	0	0	0	0	0	1	1
fencing	junior	female	épée	359	EST	Estonia	0	1993-03-10	R	3	1	3	1	0	0	0	1	1	1	1	0	0	0	4
fencing	junior	female	épée	360	IND	India	0	2001-01-17	R	1	1	1	1	0	0	0	0	0	0	0	0	0	1	1
fencing	junior	female	épée	361	FRA	France	0	1995-04-25	R	4	2	4	2	0	0	0	0	0	1	1	1	1	0	4
fencing	junior	female	épée	362	ISR	Israel	0	2000-08-16	R	8	3	8	3	0	0	0	0	0	0	0	1	1	1	3
fencing	junior	female	épée	363	GER	Germany	0	1991-08-23	R	8	3	8	3	0	0	0	0	1	0	0	0	0	0	1
fencing	junior	female	épée	364	GER	Germany	0	1988-07-17	R	7	3	7	3	1	1	0	0	0	0	0	0	0	0	2
fencing	junior	female	épée	365	GBR	Great Britain	1	1993-07-29	R	7	3	11	4	0	0	0	1	0	0	0	0	0	0	1
fencing	junior	female	épée	366	FRA	France	0	1998-02-14	R	2	1	2	1	0	0	0	0	0	0	0	0	0	1	1
fencing	junior	female	épée	367	POR	Portugal	0	1991-04-19	R	4	2	4	2	1	0	1	1	1	0	0	0	0	0	4
fencing	junior	female	épée	368	SUI	Switzerland	0	1989-07-27	R	7	3	7	3	1	1	0	0	0	0	0	0	0	0	2
fencing	junior	female	épée	369	SUI	Switzerland	0	1993-01-01	R	1	1	1	1	0	0	0	1	0	1	1	0	0	0	3
fencing	junior	female	épée	370	EGY	Egypt	0	1995-04-06	R	4	2	4	2	0	0	0	0	0	1	0	0	0	0	1
fencing	junior	female	épée	371	GBR	Great Britain	1	1990-12-13	L	12	4	4	2	1	1	0	0	0	0	0	0	0	0	2
fencing	junior	female	épée	372	GBR	Great Britain	1	1988-08-12	R	8	3	12	4	1	0	0	0	0	0	0	0	0	0	1
fencing	junior	female	épée	373	SUI	Switzerland	0	1994-11-03	L	11	4	11	4	0	0	0	0	0	1	1	1	0	0	3
fencing	junior	female	épée	374	DEN	Denmark	0	1989-03-31	R	3	1	3	1	1	1	0	0	0	0	0	0	0	0	2
fencing	junior	female	épée	375	HKG	Hong Kong, China	0	1996-01-03	R	1	1	1	1	0	0	0	0	0	0	0	0	1	1	2
fencing	junior	female	épée	376	HKG	Hong Kong, China	0	1997-05-25	R	5	2	5	2	0	0	0	0	0	0	1	1	0	1	3
fencing	junior	female	épée	377	AUT	Austria	0	1991-04-18	R	4	2	4	2	0	0	1	1	1	0	0	0	0	0	3
fencing	junior	female	épée	378	SUI	Switzerland	0	1992-08-21	R	8	3	8	3	0	0	0	1	1	1	0	0	0	0	3
fencing	junior	female	épée	379	CZE	Czech Republic	0	1993-06-15	R	6	2	6	2	0	0	0	0	0	1	1	0	0	0	2
fencing	junior	female	épée	380	USA	United States	0	1993-07-15	R	7	3	7	3	0	0	0	1	1	1	1	0	0	0	4
fencing	junior	female	épée	381	HUN	Hungary	0	1991-10-13	R	10	4	10	4	0	0	1	0	0	0	0	0	0	0	1
fencing	junior	female	épée	382	DEN	Denmark	0	1990-05-17	R	5	2	5	2	1	1	1	1	0	0	0	0	0	0	4
fencing	junior	female	épée	383	NED	Netherlands	0	1992-05-19	R	5	2	5	2	0	0	1	1	0	0	0	0	0	0	2
fencing	junior	female	épée	384	CAN	Canada	0	1993-07-28	R	7	3	7	3	0	0	0	1	1	1	1	0	0	0	4
fencing	junior	female	épée	385	JPN	Japan	0	1992-04-20	R	4	2	4	2	0	0	0	0	1	1	0	0	0	0	2
fencing	junior	female	épée	386	GER	Germany	0	1996-12-07	L	12	4	12	4	0	0	0	0	0	0	1	1	1	1	4
fencing	junior	female	épée	387	ESP	Spain	0	1991-04-20	R	4	2	4	2	0	0	0	1	0	0	0	0	0	0	1
fencing	junior	female	épée	388	USA	United States	0	1996-03-29	R	3	1	3	1	0	0	0	0	0	0	1	0	0	0	1
fencing	junior	female	épée	389	TPE	Chinese Taipei	0	1995-09-26	R	9	3	9	3	0	0	0	0	0	0	0	0	1	0	1
fencing	junior	female	épée	390	GBR	Great Britain	1	1996-12-06	R	12	4	4	2	0	0	0	0	0	0	0	0	1	0	1
fencing	junior	female	épée	391	GER	Germany	0	1991-12-06	L	12	4	12	4	0	0	0	0	1	0	0	0	0	0	1
fencing	junior	female	épée	392	FRA	France	0	1993-02-21	R	2	1	2	1	0	0	0	0	0	1	0	0	0	0	1
fencing	junior	female	épée	393	CHI	Chile	0	1996-07-27	R	7	3	7	3	0	0	0	0	0	0	0	0	1	0	1
fencing	junior	female	épée	394	SVK	Slovakia	0	1995-07-22	L	7	3	7	3	0	0	0	0	0	1	1	0	0	0	2
fencing	junior	female	épée	395	GER	Germany	0	1992-06-04	R	6	2	6	2	0	0	0	0	1	1	0	0	0	0	2
fencing	junior	female	épée	396	USA	United States	0	1990-09-30	R	9	3	9	3	1	1	1	1	0	0	0	0	0	0	4
fencing	junior	female	épée	397	USA	United States	0	1988-04-04	L	4	2	4	2	1	1	0	0	0	0	0	0	0	0	2
fencing	junior	female	épée	398	CAN	Canada	0	1993-04-03	L	4	2	4	2	0	0	0	1	0	0	0	0	0	0	1
fencing	junior	female	épée	399	JPN	Japan	0	1989-03-23	R	3	1	3	1	0	1	0	0	0	0	0	0	0	0	1
fencing	junior	female	épée	400	JPN	Japan	0	1994-05-16	R	5	2	5	2	0	0	0	0	0	0	0	1	0	0	1
fencing	junior	female	épée	401	SUI	Switzerland	0	1991-08-12	R	8	3	8	3	0	1	1	1	1	0	0	0	0	0	4
fencing	junior	female	épée	402	ROU	Romania	0	1992-07-27	R	7	3	7	3	0	0	1	1	0	0	0	0	0	0	2
fencing	junior	female	épée	403	ROU	Romania	0	1993-11-05	R	11	4	11	4	0	0	0	0	1	0	0	0	0	0	1
fencing	junior	female	épée	404	SUI	Switzerland	0	1994-10-11	R	10	4	10	4	0	0	0	0	1	1	1	1	0	0	4
fencing	junior	female	épée	405	ITA	Italy	0	1999-09-27	R	9	3	9	3	0	0	0	0	0	0	0	0	1	1	2
fencing	junior	female	épée	406	BUL	Bulgaria	0	1993-05-03	R	5	2	5	2	0	0	0	0	0	1	0	0	0	0	1
fencing	junior	female	épée	407	UKR	Ukraine	0	1992-11-13	R	11	4	11	4	0	0	0	1	1	1	0	0	0	0	3
fencing	junior	female	épée	408	HUN	Hungary	0	1987-05-02	L	5	2	5	2	1	0	0	0	0	0	0	0	0	0	1
fencing	junior	female	épée	409	FRA	France	0	1996-09-06	R	9	3	9	3	0	0	0	0	0	0	0	0	1	1	2
fencing	junior	female	épée	410	FRA	France	0	1993-07-23	L	7	3	7	3	0	0	0	1	1	0	0	0	0	0	2
fencing	junior	female	épée	411	FRA	France	0	1990-09-21	R	9	3	9	3	1	1	1	0	0	0	0	0	0	0	3
fencing	junior	female	épée	412	POL	Poland	0	1997-08-31	R	8	3	8	3	0	0	0	0	0	0	0	1	1	0	2
fencing	junior	female	épée	413	GER	Germany	0	1991-06-09	L	6	2	6	2	1	1	1	1	1	0	0	0	0	0	5
fencing	junior	female	épée	414	KAZ	Kazakhstan	0	1999-02-18	R	2	1	2	1	0	0	0	0	0	0	0	0	0	1	1
fencing	junior	female	épée	415	KOR	South Korea	0	1996-12-26	R	12	4	12	4	0	0	0	0	0	0	0	0	1	0	1
fencing	junior	female	épée	416	CAN	Canada	0	1990-11-11	R	11	4	11	4	0	0	1	0	0	0	0	0	0	0	1
fencing	junior	female	épée	417	FRA	France	0	1989-02-15	R	2	1	2	1	0	1	1	0	0	0	0	0	0	0	2
fencing	junior	female	épée	418	KOR	South Korea	0	1997-05-06	L	5	2	5	2	0	0	0	0	0	0	0	0	0	1	1
fencing	junior	female	épée	419	SRB	Serbia	0	1988-06-09	R	6	2	6	2	0	1	0	0	0	0	0	0	0	0	1
fencing	junior	female	épée	420	SLO	Slovenia	0	1991-07-24	L	7	3	7	3	0	0	1	1	1	0	0	0	0	0	3
fencing	junior	female	épée	421	GER	Germany	0	1996-09-26	R	9	3	9	3	0	0	0	0	0	0	0	1	1	1	3
fencing	junior	female	épée	422	CAN	Canada	0	1988-04-24	R	4	2	4	2	1	1	0	0	0	0	0	0	0	0	2
fencing	junior	female	épée	423	FRA	France	0	1995-05-10	R	5	2	5	2	0	0	0	0	0	1	0	0	0	0	1
fencing	junior	female	épée	424	RUS	Russia	0	1987-04-02	R	4	2	4	2	1	0	0	0	0	0	0	0	0	0	1
fencing	junior	female	épée	425	CRO	Croatia	0	1998-07-17	R	7	3	7	3	0	0	0	0	0	0	1	1	1	1	4
fencing	junior	female	épée	426	EST	Estonia	0	1990-11-04	R	11	4	11	4	0	1	0	0	0	0	0	0	0	0	1
fencing	junior	female	épée	427	CRC	Costa Rica	0	1996-11-01	R	11	4	11	4	0	0	0	0	0	0	0	1	0	1	2
fencing	junior	female	épée	428	POL	Poland	0	1994-11-26	R	11	4	11	4	0	0	0	0	0	0	1	0	0	0	1
fencing	junior	female	épée	429	IND	India	0	1996-10-07	R	10	4	10	4	0	0	0	0	0	0	0	0	0	1	1
fencing	junior	female	épée	430	POL	Poland	0	1993-08-27	R	8	3	8	3	0	0	0	0	1	0	0	0	0	0	1
fencing	junior	female	épée	431	CZE	Czech Republic	0	1995-06-06	L	6	2	6	2	0	0	0	0	1	1	0	0	0	0	2
fencing	junior	female	épée	432	RUS	Russia	0	1993-09-29	R	9	3	9	3	0	0	0	0	1	0	0	0	0	0	1
fencing	junior	female	épée	433	FRA	France	0	1997-12-11	R	12	4	12	4	0	0	0	0	0	0	0	0	1	0	1
fencing	junior	female	épée	434	ISR	Israel	0	1990-01-04	R	1	1	1	1	0	1	1	0	0	0	0	0	0	0	2
fencing	junior	female	épée	435	ISR	Israel	0	1999-11-05	R	11	4	11	4	0	0	0	0	0	0	0	0	1	1	2
fencing	junior	female	épée	436	ISR	Israel	0	1995-06-07	R	6	2	6	2	0	0	1	1	1	1	1	1	1	0	7
fencing	junior	female	épée	437	KOR	South Korea	0	1994-11-01	R	11	4	11	4	0	0	0	0	0	0	0	1	0	0	1
fencing	junior	female	épée	438	RUS	Russia	0	1993-01-15	R	1	1	1	1	0	0	0	0	1	1	1	0	0	0	3
fencing	junior	female	épée	439	ISR	Israel	0	1992-11-12	L	11	4	11	4	0	1	0	0	1	1	0	0	0	0	3
fencing	junior	female	épée	440	SWE	Sweden	0	1996-04-18	R	4	2	4	2	0	0	0	0	0	0	0	0	1	1	2
fencing	junior	female	épée	441	SWE	Sweden	0	1992-07-29	R	7	3	7	3	0	0	0	1	1	1	0	0	0	0	3
fencing	junior	female	épée	442	LTU	Lithuania	0	1995-11-18	R	11	4	11	4	0	0	0	0	0	0	0	0	1	0	1
fencing	junior	female	épée	443	POL	Poland	0	1993-01-17	L	1	1	1	1	0	0	0	0	0	1	0	0	0	0	1
fencing	junior	female	épée	444	RUS	Russia	0	1997-02-21	R	2	1	2	1	0	0	0	0	0	0	0	0	1	0	1
fencing	junior	female	épée	445	LTU	Lithuania	0	1996-05-14	R	5	2	5	2	0	0	0	0	0	0	0	1	0	0	1
fencing	junior	female	épée	446	ISR	Israel	0	1994-01-31	R	1	1	1	1	0	0	1	0	0	0	0	0	0	0	1
fencing	junior	female	épée	447	FIN	Finland	0	1989-03-09	L	3	1	3	1	0	0	1	0	0	0	0	0	0	0	1
fencing	junior	female	épée	448	RUS	Russia	0	1992-07-04	R	7	3	7	3	0	1	1	1	0	1	0	0	0	0	4
fencing	junior	female	épée	449	UZB	Uzbekistan	0	1996-01-24	R	1	1	1	1	0	0	0	0	0	0	0	0	1	1	2
fencing	junior	female	épée	450	UKR	Ukraine	0	1996-09-29	R	9	3	9	3	0	0	0	0	0	0	1	1	1	1	4
fencing	junior	female	épée	451	UKR	Ukraine	0	1993-07-15	L	7	3	7	3	0	0	0	0	0	1	1	0	0	0	2
fencing	junior	female	épée	452	KAZ	Kazakhstan	0	1988-07-01	R	7	3	7	3	1	0	0	0	0	0	0	0	0	0	1
fencing	junior	female	épée	453	BLR	Belarus	0	1997-03-21	L	3	1	3	1	0	0	0	0	1	1	1	1	1	1	6
fencing	junior	female	épée	454	RUS	Russia	0	1994-03-18	R	3	1	3	1	0	0	0	0	1	1	1	1	0	0	4
fencing	junior	female	épée	455	RUS	Russia	0	1994-03-18	L	3	1	3	1	0	0	0	0	1	1	1	1	0	0	4
fencing	junior	female	épée	456	GER	Germany	0	1990-02-28	R	2	1	2	1	0	1	1	0	0	0	0	0	0	0	2
fencing	junior	female	épée	457	KOR	South Korea	0	1991-11-09	R	11	4	11	4	0	0	0	1	1	0	0	0	0	0	2
fencing	junior	female	épée	458	KOR	South Korea	0	1989-08-15	L	8	3	8	3	0	0	1	0	0	0	0	0	0	0	1
fencing	junior	female	épée	459	KOR	South Korea	0	1993-04-05	L	4	2	4	2	0	0	0	0	0	1	0	0	0	0	1
fencing	junior	female	épée	460	KOR	South Korea	0	1988-06-11	R	6	2	6	2	0	1	0	0	0	0	0	0	0	0	1
fencing	junior	female	épée	461	EST	Estonia	0	1992-06-22	R	6	2	6	2	0	1	1	1	1	1	0	0	0	0	5
fencing	junior	female	épée	462	NOR	Norway	0	1990-05-07	R	5	2	5	2	1	1	0	1	0	0	0	0	0	0	3
fencing	junior	female	épée	463	GER	Germany	0	1991-06-05	R	6	2	6	2	0	0	0	1	1	0	0	0	0	0	2
fencing	junior	female	épée	464	RSA	South Africa	0	1994-03-16	R	3	1	3	1	0	0	0	0	1	0	0	1	0	0	2
fencing	junior	female	épée	465	POL	Poland	0	1988-07-15	L	7	3	7	3	1	1	0	0	0	0	0	0	0	0	2
fencing	junior	female	épée	466	DEN	Denmark	0	1995-10-19	R	10	4	10	4	0	0	0	0	1	1	1	1	0	0	4
fencing	junior	female	épée	467	RUS	Russia	0	1988-06-29	R	6	2	6	2	1	1	0	0	0	0	0	0	0	0	2
fencing	junior	female	épée	468	FIN	Finland	0	1991-06-26	R	6	2	6	2	1	1	1	1	1	0	0	0	0	0	5
fencing	junior	female	épée	469	FIN	Finland	0	1992-12-17	R	12	4	12	4	0	1	1	1	0	1	0	0	0	0	4
fencing	junior	female	épée	470	GER	Germany	0	1989-02-16	R	2	1	2	1	1	1	1	0	0	0	0	0	0	0	3
fencing	junior	female	épée	471	GER	Germany	0	1993-06-01	L	6	2	6	2	0	0	1	1	0	1	0	0	0	0	3
fencing	junior	female	épée	472	IND	India	0	2001-02-05	R	2	1	2	1	0	0	0	0	0	0	0	0	0	1	1
fencing	junior	female	épée	473	EST	Estonia	0	1987-03-29	R	3	1	3	1	1	0	0	0	0	0	0	0	0	0	1
fencing	junior	female	épée	474	EST	Estonia	0	1996-06-21	R	6	2	6	2	0	0	0	0	0	0	0	1	0	0	1
fencing	junior	female	épée	475	CAN	Canada	0	1991-08-24	R	8	3	8	3	0	0	0	1	1	0	0	0	0	0	2
fencing	junior	female	épée	476	HUN	Hungary	0	1992-10-25	R	10	4	10	4	0	0	1	1	1	1	0	0	0	0	4
fencing	junior	female	épée	477	HUN	Hungary	0	1995-05-11	R	5	2	5	2	0	0	0	0	0	0	0	1	0	0	1
fencing	junior	female	épée	478	KAZ	Kazakhstan	0	1988-06-15	R	6	2	6	2	1	1	0	0	0	0	0	0	0	0	2
fencing	junior	female	épée	479	RUS	Russia	0	1991-07-27	R	7	3	7	3	1	1	1	1	1	0	0	0	0	0	5
fencing	junior	female	épée	480	POL	Poland	0	1993-03-27	L	3	1	3	1	0	0	0	0	1	1	0	0	0	0	2
fencing	junior	female	épée	481	USA	United States	0	2000-11-17	R	11	4	11	4	0	0	0	0	0	0	0	0	0	1	1
fencing	junior	female	épée	482	RUS	Russia	0	1996-03-18	L	3	1	3	1	0	0	0	0	1	1	1	0	1	1	5
fencing	junior	female	épée	483	JPN	Japan	0	1995-05-21	R	5	2	5	2	0	0	0	0	0	0	1	1	1	0	3
fencing	junior	female	épée	484	HKG	Hong Kong, China	0	1994-02-08	L	2	1	2	1	0	0	1	0	0	0	0	0	0	0	1
fencing	junior	female	épée	485	USA	United States	0	1991-01-06	R	1	1	1	1	0	0	0	1	1	0	0	0	0	0	2
fencing	junior	female	épée	486	SLO	Slovenia	0	1992-02-04	R	2	1	2	1	0	0	0	0	0	1	0	0	0	0	1
fencing	junior	female	épée	487	RUS	Russia	0	1995-05-30	R	5	2	5	2	0	0	0	0	0	0	0	0	1	0	1
fencing	junior	female	épée	488	UKR	Ukraine	0	1996-03-11	R	3	1	3	1	0	0	0	0	0	1	1	1	0	0	3
fencing	junior	female	épée	489	UKR	Ukraine	0	1987-06-05	R	6	2	6	2	1	0	0	0	0	0	0	0	0	0	1
fencing	junior	female	épée	490	SVK	Slovakia	0	1993-01-26	R	1	1	1	1	0	0	1	0	1	0	0	0	0	0	2
fencing	junior	female	épée	491	CAN	Canada	0	1990-01-13	R	1	1	1	1	0	0	1	1	0	0	0	0	0	0	2
fencing	junior	female	épée	492	RUS	Russia	0	1995-04-03	R	4	2	4	2	0	0	0	0	0	0	0	1	0	0	1
fencing	junior	female	épée	493	KAZ	Kazakhstan	0	1999-05-01	L	5	2	5	2	0	0	0	0	0	0	0	0	1	1	2
fencing	junior	female	épée	494	SUI	Switzerland	0	1990-04-10	R	4	2	4	2	0	1	1	1	0	0	0	0	0	0	3
fencing	junior	female	épée	495	POL	Poland	0	1990-11-14	R	11	4	11	4	1	1	1	1	0	0	0	0	0	0	4
fencing	junior	female	épée	496	POL	Poland	0	1991-04-06	R	4	2	4	2	0	1	0	1	0	0	0	0	0	0	2
fencing	junior	female	épée	497	UKR	Ukraine	0	1987-02-23	R	2	1	2	1	1	0	0	0	0	0	0	0	0	0	1
fencing	junior	female	épée	498	POL	Poland	0	1996-08-20	R	8	3	8	3	0	0	0	0	0	0	0	0	1	0	1
fencing	junior	female	épée	499	RUS	Russia	0	1993-10-05	L	10	4	10	4	0	0	0	0	1	1	1	0	0	0	3
fencing	junior	female	épée	500	USA	United States	0	1999-07-04	R	7	3	7	3	0	0	0	0	0	0	0	0	0	1	1
fencing	junior	female	épée	501	GER	Germany	0	1990-07-09	R	7	3	7	3	1	1	1	0	0	0	0	0	0	0	3
fencing	junior	female	épée	502	HUN	Hungary	0	1995-06-25	R	6	2	6	2	0	0	0	0	0	0	1	1	1	0	3
fencing	junior	female	épée	503	RUS	Russia	0	1995-10-18	R	10	4	10	4	0	0	0	0	0	0	1	1	1	0	3
fencing	junior	female	épée	504	RUS	Russia	0	1994-11-16	R	11	4	11	4	0	0	0	0	0	0	1	0	0	0	1
fencing	junior	female	épée	505	CAN	Canada	0	1994-09-13	R	9	3	9	3	0	0	0	0	0	0	1	1	0	0	2
fencing	junior	female	épée	506	HUN	Hungary	0	1998-02-23	R	2	1	2	1	0	0	0	0	0	0	0	0	0	1	1
fencing	junior	female	épée	507	ALG	Algeria	0	2001-09-28	R	9	3	9	3	0	0	0	0	0	0	0	0	0	1	1
fencing	junior	female	épée	508	SIN	Singapore	0	2000-05-03	R	5	2	5	2	0	0	0	0	0	0	0	1	1	1	3
fencing	junior	female	épée	509	CHN	China	0	1996-01-20	R	1	1	1	1	0	0	0	0	0	0	0	0	0	1	1
fencing	junior	female	épée	510	FIN	Finland	0	1992-03-01	R	3	1	3	1	0	0	1	0	0	0	0	0	0	0	1
fencing	junior	female	épée	511	ISR	Israel	0	1993-03-04	R	3	1	3	1	0	1	0	0	0	0	0	0	0	0	1
fencing	junior	female	épée	512	DEN	Denmark	0	1994-07-10	R	7	3	7	3	0	0	0	0	0	0	1	0	0	0	1
fencing	junior	female	épée	513	CAN	Canada	0	1989-04-19	R	4	2	4	2	1	1	1	0	0	0	0	0	0	0	3
fencing	junior	female	épée	514	GBR	Great Britain	1	1990-06-25	R	6	2	10	4	1	1	1	1	0	0	0	0	0	0	4
fencing	junior	female	épée	515	GBR	Great Britain	1	1989-01-05	R	1	1	5	2	0	1	1	0	0	0	0	0	0	0	2
fencing	junior	female	épée	516	GBR	Great Britain	1	1998-02-28	R	2	1	6	2	0	0	0	0	0	0	0	0	0	1	1
fencing	junior	female	épée	517	ROU	Romania	0	1987-03-11	R	3	1	3	1	1	0	0	0	0	0	0	0	0	0	1
fencing	junior	female	épée	518	KOR	South Korea	0	1995-01-16	R	1	1	1	1	0	0	0	0	0	0	0	0	1	0	1
fencing	junior	female	épée	519	KOR	South Korea	0	1993-01-15	L	1	1	1	1	0	0	0	0	1	0	1	0	0	0	2
fencing	junior	female	épée	520	KOR	South Korea	0	1988-12-28	R	12	4	12	4	1	1	0	0	0	0	0	0	0	0	2
fencing	junior	female	épée	521	KOR	South Korea	0	1990-03-28	L	3	1	3	1	0	0	1	0	0	0	0	0	0	0	1
fencing	junior	female	épée	522	USA	United States	0	1998-07-28	R	7	3	7	3	0	0	0	0	0	0	0	0	1	1	2
fencing	junior	female	épée	523	EST	Estonia	0	1994-12-19	L	12	4	12	4	0	0	0	1	1	1	1	1	0	0	5
fencing	junior	female	épée	524	EST	Estonia	0	1990-04-06	R	4	2	4	2	0	1	0	0	0	0	0	0	0	0	1
fencing	junior	female	épée	525	SWE	Sweden	0	1994-04-04	R	4	2	4	2	0	0	0	0	1	1	1	0	0	0	3
fencing	junior	female	épée	526	GER	Germany	0	1996-01-10	R	1	1	1	1	0	0	0	0	0	0	0	0	1	0	1
fencing	junior	female	épée	527	CHI	Chile	0	1991-09-12	R	9	3	9	3	1	1	0	0	1	0	0	0	0	0	3
fencing	junior	female	épée	528	EST	Estonia	0	1990-09-15	R	9	3	9	3	0	1	0	1	0	0	0	0	0	0	2
fencing	junior	female	épée	529	ISR	Israel	0	1993-09-24	L	9	3	9	3	0	0	1	1	1	1	1	0	0	0	5
fencing	junior	female	épée	530	SWE	Sweden	0	1988-04-20	R	4	2	4	2	1	0	0	0	0	0	0	0	0	0	1
fencing	junior	female	épée	531	GBR	Great Britain	1	1990-12-19	R	12	4	4	2	1	0	0	0	0	0	0	0	0	0	1
fencing	junior	female	épée	532	RUS	Russia	0	1994-04-07	R	4	2	4	2	0	0	0	1	1	1	1	1	0	0	5
fencing	junior	female	épée	533	SIN	Singapore	0	1997-12-16	R	12	4	12	4	0	0	0	0	0	0	0	1	0	0	1
fencing	junior	female	épée	534	SIN	Singapore	0	1994-11-08	R	11	4	11	4	0	0	0	0	0	0	0	1	0	0	1
fencing	junior	female	épée	535	KOR	South Korea	0	1994-12-16	R	12	4	12	4	0	0	0	0	0	0	1	1	0	0	2
fencing	junior	female	épée	536	CHN	China	0	1998-06-03	R	6	2	6	2	0	0	0	0	0	0	0	0	0	1	1
fencing	junior	female	épée	537	CHN	China	0	1994-01-05	L	1	1	1	1	0	0	0	1	1	1	0	0	0	0	3
fencing	junior	female	épée	538	CHN	China	0	1996-02-23	R	2	1	2	1	0	0	0	0	0	0	0	0	0	1	1
fencing	junior	female	épée	539	HKG	Hong Kong, China	0	1995-02-19	R	2	1	2	1	0	0	0	0	0	0	0	1	0	0	1
fencing	junior	female	épée	540	NOR	Norway	0	1994-01-27	L	1	1	1	1	0	0	0	1	1	1	1	0	0	0	4
fencing	junior	female	épée	541	SWE	Sweden	0	1997-04-12	R	4	2	4	2	0	0	0	0	0	0	0	0	1	1	2
fencing	junior	female	épée	542	USA	United States	0	1997-04-09	R	4	2	4	2	0	0	0	0	0	0	0	1	0	0	1
fencing	junior	female	épée	543	CHN	China	0	1988-09-15	R	9	3	9	3	1	0	0	0	0	0	0	0	0	0	1
fencing	junior	female	épée	544	CHN	China	0	1988-05-05	R	5	2	5	2	1	0	0	0	0	0	0	0	0	0	1
fencing	junior	female	épée	545	GER	Germany	0	2000-08-29	R	8	3	8	3	0	0	0	0	0	0	0	0	0	1	1
fencing	junior	female	épée	546	EST	Estonia	0	2000-12-14	R	12	4	12	4	0	0	0	0	0	0	0	0	1	1	2
fencing	junior	female	épée	547	ISR	Israel	0	1996-09-26	R	9	3	9	3	0	0	0	0	0	0	1	1	0	0	2
fencing	junior	female	épée	548	PUR	Puerto Rico	0	1998-08-31	R	8	3	8	3	0	0	0	0	0	0	0	1	1	1	3
fencing	junior	female	épée	549	ESP	Spain	0	1995-07-26	R	7	3	7	3	0	0	0	1	1	0	0	0	0	0	2
fencing	junior	female	épée	550	URU	Uruguay	0	1988-09-15	R	9	3	9	3	1	0	0	0	0	0	0	0	0	0	1
fencing	junior	female	épée	551	FRA	France	0	1996-03-03	L	3	1	3	1	0	0	0	0	0	0	0	1	1	1	3
fencing	junior	female	épée	552	FRA	France	0	1990-08-13	R	8	3	8	3	0	1	1	1	0	0	0	0	0	0	3
fencing	junior	female	épée	553	COL	Colombia	0	1997-07-22	L	7	3	7	3	0	0	0	0	0	0	0	0	0	1	1
fencing	junior	female	épée	554	COL	Colombia	0	1987-07-29	R	7	3	7	3	1	0	0	0	0	0	0	0	0	0	1
fencing	junior	female	épée	555	CAN	Canada	0	1998-12-16	R	12	4	12	4	0	0	0	0	0	0	0	0	1	1	2
fencing	junior	female	épée	556	ITA	Italy	0	1995-08-15	R	8	3	8	3	0	0	0	0	0	0	1	1	1	0	3
fencing	junior	female	épée	557	NOR	Norway	0	1993-04-09	R	4	2	4	2	0	0	0	0	1	0	1	0	0	0	2
fencing	junior	female	épée	558	ESP	Spain	0	1995-06-05	R	6	2	6	2	0	0	0	0	0	0	1	0	0	0	1
fencing	junior	female	épée	559	RUS	Russia	0	1992-01-30	R	1	1	1	1	0	0	1	1	1	1	0	0	0	0	4
fencing	junior	female	épée	560	GER	Germany	0	1987-10-14	R	10	4	10	4	1	0	0	0	0	0	0	0	0	0	1
fencing	junior	female	épée	561	HUN	Hungary	0	1991-12-26	R	12	4	12	4	0	0	0	1	0	0	0	0	0	0	1
fencing	junior	female	épée	562	HKG	Hong Kong, China	0	1990-08-10	R	8	3	8	3	1	1	0	0	0	0	0	0	0	0	2
fencing	junior	female	épée	563	CHN	China	0	1988-05-16	R	5	2	5	2	0	1	0	0	0	0	0	0	0	0	1
fencing	junior	female	épée	564	CAN	Canada	0	1994-05-30	R	5	2	5	2	0	0	1	1	1	0	1	1	0	0	5
fencing	junior	female	épée	565	CAN	Canada	0	1992-06-22	R	6	2	6	2	1	0	1	0	0	0	0	0	0	0	2
fencing	junior	female	épée	566	RUS	Russia	0	1992-05-05	R	5	2	5	2	0	0	1	1	1	1	0	0	0	0	4
fencing	junior	female	épée	567	ITA	Italy	0	1991-07-03	R	7	3	7	3	0	1	1	1	1	0	0	0	0	0	4
fencing	junior	female	épée	568	EGY	Egypt	0	1996-01-01	R	1	1	1	1	0	0	0	0	1	1	1	1	1	1	6
fencing	junior	female	épée	569	PUR	Puerto Rico	0	1987-06-26	R	6	2	6	2	1	0	0	0	0	0	0	0	0	0	1
fencing	junior	female	épée	570	FRA	France	0	1993-07-10	R	7	3	7	3	0	0	0	0	0	0	1	0	0	0	1
fencing	junior	female	épée	571	FRA	France	0	1993-10-11	L	10	4	10	4	0	0	0	1	1	1	1	0	0	0	4
fencing	junior	female	épée	572	FRA	France	0	1993-01-16	R	1	1	1	1	0	0	0	0	0	0	1	0	0	0	1
fencing	junior	female	épée	573	ITA	Italy	0	1989-07-07	R	7	3	7	3	1	1	1	0	0	0	0	0	0	0	3
fencing	junior	female	épée	574	RSA	South Africa	0	1994-09-21	R	9	3	9	3	0	0	0	0	1	0	0	0	0	0	1
fencing	junior	female	épée	575	IND	India	0	1997-02-21	R	2	1	2	1	0	0	0	0	0	0	0	0	0	1	1
fencing	junior	female	épée	576	GER	Germany	0	1998-09-29	R	9	3	9	3	0	0	0	0	0	0	0	0	1	0	1
fencing	junior	female	épée	577	ITA	Italy	0	1988-03-05	R	3	1	3	1	1	1	0	0	0	0	0	0	0	0	2
fencing	junior	female	épée	578	ITA	Italy	0	1990-04-05	R	4	2	4	2	0	1	0	0	0	0	0	0	0	0	1
fencing	junior	female	épée	579	VEN	Venezuela	0	1993-11-05	R	11	4	11	4	0	0	0	1	0	0	1	0	0	0	2
fencing	junior	female	épée	580	POL	Poland	0	1992-02-20	R	2	1	2	1	0	0	0	1	0	0	0	0	0	0	1
fencing	junior	female	épée	581	ESP	Spain	0	1987-06-11	R	6	2	6	2	1	0	0	0	0	0	0	0	0	0	1
fencing	junior	female	épée	582	FRA	France	0	1994-05-04	R	5	2	5	2	0	0	0	0	0	0	1	0	0	0	1
fencing	junior	female	épée	583	ROU	Romania	0	1991-01-16	R	1	1	1	1	0	0	0	1	0	0	0	0	0	0	1
fencing	junior	female	épée	584	CRO	Croatia	0	1993-07-29	R	7	3	7	3	0	0	0	0	0	1	0	0	0	0	1
fencing	junior	female	épée	585	ISR	Israel	0	1992-10-26	R	10	4	10	4	0	1	1	1	1	1	0	0	0	0	5
fencing	junior	female	épée	586	CAN	Canada	0	1994-05-22	R	5	2	5	2	0	0	0	0	0	1	1	0	0	0	2
fencing	junior	female	épée	587	SWE	Sweden	0	1999-05-20	L	5	2	5	2	0	0	0	0	0	0	0	0	0	1	1
fencing	junior	female	épée	588	ESP	Spain	0	1994-01-12	R	1	1	1	1	0	0	0	0	1	0	0	0	0	0	1
fencing	junior	female	épée	589	ESP	Spain	0	1988-05-09	R	5	2	5	2	1	1	0	0	0	0	0	0	0	0	2
fencing	junior	female	épée	590	ESP	Spain	0	1993-04-15	L	4	2	4	2	0	0	1	1	1	0	0	0	0	0	3
fencing	junior	female	épée	591	ESP	Spain	0	1989-08-19	R	8	3	8	3	1	1	1	0	0	0	0	0	0	0	3
fencing	junior	female	épée	592	MEX	Mexico	0	1992-11-28	R	11	4	11	4	0	0	0	1	0	0	0	0	0	0	1
fencing	junior	female	épée	593	ESP	Spain	0	1995-03-01	R	3	1	3	1	0	0	0	0	0	0	1	0	0	0	1
fencing	junior	female	épée	594	SWE	Sweden	0	1988-06-07	R	6	2	6	2	1	1	0	0	0	0	0	0	0	0	2
fencing	junior	female	épée	595	RUS	Russia	0	1994-03-15	R	3	1	3	1	0	0	0	0	0	1	1	1	0	0	3
fencing	junior	female	épée	596	FRA	France	0	1997-06-18	R	6	2	6	2	0	0	0	0	0	0	0	0	1	1	2
fencing	junior	female	épée	597	GER	Germany	0	1994-12-31	R	12	4	12	4	0	0	0	0	0	1	1	1	0	0	3
fencing	junior	female	épée	598	ITA	Italy	0	1996-07-08	L	7	3	7	3	0	0	0	0	0	0	1	1	1	1	4
fencing	junior	female	épée	599	EST	Estonia	0	1988-09-07	R	9	3	9	3	1	0	0	0	0	0	0	0	0	0	1
fencing	junior	female	épée	600	ESP	Spain	0	1998-11-30	R	11	4	11	4	0	0	0	0	0	0	0	0	0	1	1
fencing	junior	female	épée	601	LTU	Lithuania	0	1992-04-06	R	4	2	4	2	0	0	1	0	0	0	0	0	0	0	1
fencing	junior	female	épée	602	RSA	South Africa	0	1994-04-13	L	4	2	4	2	0	0	0	0	1	1	0	0	0	0	2
fencing	junior	female	épée	603	ITA	Italy	0	1994-01-06	R	1	1	1	1	0	0	0	0	0	1	1	1	0	0	3
fencing	junior	female	épée	604	CHI	Chile	0	1995-04-25	R	4	2	4	2	0	0	0	0	0	1	0	0	0	0	1
fencing	junior	female	épée	605	FIN	Finland	0	1991-05-06	L	5	2	5	2	0	1	0	0	0	0	0	0	0	0	1
fencing	junior	female	épée	606	GER	Germany	0	2000-10-24	R	10	4	10	4	0	0	0	0	0	0	0	0	0	1	1
fencing	junior	female	épée	607	POL	Poland	0	1998-11-19	R	11	4	11	4	0	0	0	0	0	0	0	0	0	1	1
fencing	junior	female	épée	608	GBR	Great Britain	1	1991-06-19	R	6	2	10	4	0	1	0	0	0	0	0	0	0	0	1
fencing	junior	female	épée	609	CAN	Canada	0	1989-10-08	L	10	4	10	4	1	0	0	0	0	0	0	0	0	0	1
fencing	junior	female	épée	610	GBR	Great Britain	1	1997-01-23	R	1	1	5	2	0	0	0	0	0	0	0	0	1	1	2
fencing	junior	female	épée	611	CAN	Canada	0	1991-04-19	L	4	2	4	2	0	0	1	0	0	0	0	0	0	0	1
fencing	junior	female	épée	612	IRL	Ireland	0	1991-11-05	L	11	4	11	4	0	1	0	1	1	0	0	0	0	0	3
fencing	junior	female	épée	613	SUI	Switzerland	0	1995-12-07	R	12	4	12	4	0	0	0	0	0	0	0	0	1	0	1
fencing	junior	female	épée	614	GER	Germany	0	1988-10-20	R	10	4	10	4	0	1	0	0	0	0	0	0	0	0	1
fencing	junior	female	épée	615	RUS	Russia	0	1992-01-21	R	1	1	1	1	0	0	0	0	1	0	0	0	0	0	1
fencing	junior	female	épée	616	PUR	Puerto Rico	0	1990-10-28	R	10	4	10	4	1	1	0	0	0	0	0	0	0	0	2
fencing	junior	female	épée	617	ISR	Israel	0	1994-12-10	R	12	4	12	4	0	0	1	1	0	0	1	1	0	0	4
fencing	junior	female	épée	618	ARG	Argentina	0	1996-04-19	R	4	2	4	2	0	0	0	0	0	0	0	0	0	1	1
fencing	junior	female	épée	619	MEX	Mexico	0	1995-05-21	R	5	2	5	2	0	0	0	0	0	0	0	1	0	0	1
fencing	junior	female	épée	620	CRO	Croatia	0	1998-04-28	R	4	2	4	2	0	0	0	0	0	0	0	0	0	1	1
fencing	junior	female	épée	621	ITA	Italy	0	1993-07-09	R	7	3	7	3	0	0	0	0	1	0	0	0	0	0	1
fencing	junior	female	épée	622	FRA	France	0	1987-05-06	R	5	2	5	2	1	0	0	0	0	0	0	0	0	0	1
fencing	junior	female	épée	623	GER	Germany	0	1998-02-16	L	2	1	2	1	0	0	0	0	0	0	0	0	0	1	1
fencing	junior	female	épée	624	ITA	Italy	0	1992-09-24	R	9	3	9	3	0	0	1	1	1	1	0	0	0	0	4
fencing	junior	female	épée	625	HUN	Hungary	0	1990-08-18	R	8	3	8	3	0	1	1	1	0	0	0	0	0	0	3
fencing	junior	female	épée	626	SRB	Serbia	0	1994-11-21	R	11	4	11	4	0	0	0	0	0	1	0	0	0	0	1
fencing	junior	female	épée	627	BUL	Bulgaria	0	1991-02-20	R	2	1	2	1	0	0	0	1	0	0	0	0	0	0	1
fencing	junior	female	épée	628	GER	Germany	0	1989-12-06	R	12	4	12	4	1	1	1	0	0	0	0	0	0	0	3
fencing	junior	female	épée	629	ISR	Israel	0	1988-02-17	R	2	1	2	1	1	1	0	0	0	0	0	0	0	0	2
fencing	junior	female	épée	630	POL	Poland	0	1991-03-18	R	3	1	3	1	0	0	0	1	1	0	0	0	0	0	2
fencing	junior	female	épée	631	USA	United States	0	1998-06-27	L	6	2	6	2	0	0	0	0	0	0	0	0	1	0	1
fencing	junior	female	épée	632	SUI	Switzerland	0	1996-10-11	L	10	4	10	4	0	0	0	0	0	0	0	1	1	1	3
fencing	junior	female	épée	633	ITA	Italy	0	1990-01-09	R	1	1	1	1	1	1	0	1	0	0	0	0	0	0	3
fencing	junior	female	épée	634	EGY	Egypt	0	1991-06-15	L	6	2	6	2	0	0	0	0	1	0	0	0	0	0	1
fencing	junior	female	épée	635	IRI	Iran	0	1995-09-21	R	9	3	9	3	0	0	0	0	0	0	0	0	1	0	1
fencing	junior	female	épée	636	ITA	Italy	0	1993-03-28	R	3	1	3	1	0	0	1	0	1	1	1	0	0	0	4
fencing	junior	female	épée	637	PUR	Puerto Rico	0	1995-10-20	R	10	4	10	4	0	0	0	0	0	1	1	1	0	0	3
fencing	junior	female	épée	638	GER	Germany	0	1993-11-22	R	11	4	11	4	0	0	0	1	1	1	1	0	0	0	4
fencing	junior	female	épée	639	JAM	Jamaica	0	1996-06-11	R	6	2	6	2	0	0	0	0	0	0	0	1	1	1	3
fencing	junior	female	épée	640	GER	Germany	0	1994-01-16	R	1	1	1	1	0	0	0	0	0	0	1	0	0	0	1
fencing	junior	female	épée	641	VEN	Venezuela	0	1991-05-31	R	5	2	5	2	0	1	0	0	0	0	0	0	0	0	1
fencing	junior	female	épée	642	POL	Poland	0	1989-11-23	R	11	4	11	4	1	1	1	0	0	0	0	0	0	0	3
fencing	junior	female	épée	643	POL	Poland	0	1995-01-21	R	1	1	1	1	0	0	0	0	0	1	1	1	1	0	4
fencing	junior	female	épée	644	POL	Poland	0	1997-10-02	R	10	4	10	4	0	0	0	0	0	0	0	1	1	1	3
fencing	junior	female	épée	645	GER	Germany	0	1990-04-05	R	4	2	4	2	1	1	1	1	0	0	0	0	0	0	4
fencing	junior	female	épée	646	SWE	Sweden	0	1995-07-03	R	7	3	7	3	0	0	0	0	0	0	0	1	1	0	2
fencing	junior	female	épée	647	SIN	Singapore	0	1999-09-13	R	9	3	9	3	0	0	0	0	0	0	0	0	0	1	1
fencing	junior	female	épée	648	JPN	Japan	0	1996-09-09	R	9	3	9	3	0	0	0	0	0	0	0	0	0	1	1
fencing	junior	female	épée	649	KAZ	Kazakhstan	0	2001-02-10	L	2	1	2	1	0	0	0	0	0	0	0	0	0	1	1
fencing	junior	female	épée	650	ITA	Italy	0	1988-10-25	R	10	4	10	4	1	1	0	0	0	0	0	0	0	0	2
fencing	junior	female	épée	651	BEL	Belgium	0	1994-12-15	R	12	4	12	4	0	0	0	0	0	0	1	0	0	0	1
fencing	junior	female	épée	652	FIN	Finland	0	1996-06-24	R	6	2	6	2	0	0	0	0	0	0	1	0	1	0	2
fencing	junior	female	épée	653	POL	Poland	0	1992-06-22	R	6	2	6	2	0	0	0	0	1	0	0	0	0	0	1
fencing	junior	female	épée	654	FRA	France	0	1998-01-05	R	1	1	1	1	0	0	0	0	0	0	0	0	0	1	1
fencing	junior	female	épée	655	ROU	Romania	0	1995-01-17	R	1	1	1	1	0	0	0	0	0	0	1	1	1	0	3
fencing	junior	female	épée	656	SUI	Switzerland	0	1988-01-22	R	1	1	1	1	1	0	0	0	0	0	0	0	0	0	1
fencing	junior	female	épée	657	HUN	Hungary	0	1989-03-08	R	3	1	3	1	1	1	1	0	0	0	0	0	0	0	3
fencing	junior	female	épée	658	HUN	Hungary	0	1998-07-07	R	7	3	7	3	0	0	0	0	0	0	0	0	0	1	1
fencing	junior	female	épée	659	GER	Germany	0	1995-07-13	R	7	3	7	3	0	0	0	0	0	0	1	0	0	0	1
fencing	junior	female	épée	660	JPN	Japan	0	1993-11-26	R	11	4	11	4	0	0	0	0	0	0	1	0	0	0	1
fencing	junior	female	épée	661	JPN	Japan	0	1995-02-28	R	2	1	2	1	0	0	0	0	0	0	0	0	1	0	1
fencing	junior	female	épée	662	POR	Portugal	0	1988-04-04	R	4	2	4	2	1	0	0	0	0	0	0	0	0	0	1
fencing	junior	female	épée	663	SUI	Switzerland	0	1990-06-22	R	6	2	6	2	0	1	1	1	0	0	0	0	0	0	3
fencing	junior	female	épée	664	VEN	Venezuela	0	1996-06-20	L	6	2	6	2	0	0	0	0	0	0	0	0	0	1	1
fencing	junior	female	épée	665	SEN	Senegal	0	1993-03-16	R	3	1	3	1	0	0	0	0	0	1	0	0	0	0	1
fencing	junior	female	épée	666	POL	Poland	0	1989-05-01	R	5	2	5	2	1	1	1	0	0	0	0	0	0	0	3
fencing	junior	female	épée	667	RUS	Russia	0	1988-08-20	R	8	3	8	3	1	1	0	0	0	0	0	0	0	0	2
fencing	junior	female	épée	668	USA	United States	0	1992-01-08	R	1	1	1	1	0	0	1	1	1	0	0	0	0	0	3
fencing	junior	female	épée	669	CZE	Czech Republic	0	1997-03-16	R	3	1	3	1	0	0	0	0	0	0	0	0	0	1	1
fencing	junior	female	épée	670	FRA	France	0	1993-07-24	R	7	3	7	3	0	0	0	1	1	1	1	0	0	0	4
fencing	junior	female	épée	671	FRA	France	0	1996-03-16	R	3	1	3	1	0	0	0	0	0	0	0	1	1	1	3
fencing	junior	female	épée	672	AUT	Austria	0	1996-10-04	R	10	4	10	4	0	0	0	0	0	0	0	1	1	0	2
fencing	junior	female	épée	673	USA	United States	0	1997-12-15	L	12	4	12	4	0	0	0	0	0	1	0	1	0	1	3
fencing	junior	female	épée	674	SWE	Sweden	0	1993-06-04	R	6	2	6	2	0	0	0	0	0	1	0	0	0	0	1
fencing	junior	female	épée	675	IRI	Iran	0	1995-07-11	R	7	3	7	3	0	0	0	0	0	0	0	1	1	0	2
fencing	junior	female	épée	676	RUS	Russia	0	1996-02-02	R	2	1	2	1	0	0	0	0	0	0	1	1	1	1	4
fencing	junior	female	épée	677	SUI	Switzerland	0	1988-04-18	R	4	2	4	2	1	1	0	0	0	0	0	0	0	0	2
fencing	junior	female	épée	678	HUN	Hungary	0	1996-03-09	R	3	1	3	1	0	0	0	0	0	1	0	0	0	0	1
fencing	junior	female	épée	679	RUS	Russia	0	1997-07-29	R	7	3	7	3	0	0	0	0	0	0	0	0	1	1	2
fencing	junior	female	épée	680	FIN	Finland	0	1988-04-02	R	4	2	4	2	0	1	0	0	0	0	0	0	0	0	1
fencing	junior	female	épée	681	EST	Estonia	0	1989-08-06	R	8	3	8	3	1	1	1	0	0	0	0	0	0	0	3
fencing	junior	female	épée	682	CZE	Czech Republic	0	1994-05-06	R	5	2	5	2	0	0	0	0	1	1	1	1	0	0	4
fencing	junior	female	épée	683	USA	United States	0	1994-06-25	R	6	2	6	2	0	0	0	1	1	1	0	0	0	0	3
fencing	junior	female	épée	684	ISR	Israel	0	1991-12-01	R	12	4	12	4	0	0	0	1	1	0	0	0	0	0	2
fencing	junior	female	épée	685	GER	Germany	0	1989-06-17	R	6	2	6	2	1	1	1	0	0	0	0	0	0	0	3
fencing	junior	female	épée	686	TUR	Turkey	0	1998-06-19	R	6	2	6	2	0	0	0	0	0	0	0	0	1	0	1
fencing	junior	female	épée	687	TUR	Turkey	0	1997-01-06	R	1	1	1	1	0	0	0	0	0	0	0	0	1	0	1
fencing	junior	female	épée	688	LTU	Lithuania	0	1990-06-23	R	6	2	6	2	0	0	1	0	0	0	0	0	0	0	1
fencing	junior	female	épée	689	POL	Poland	0	1990-02-14	R	2	1	2	1	0	0	1	0	0	0	0	0	0	0	1
fencing	junior	female	épée	690	PUR	Puerto Rico	0	1998-02-05	R	2	1	2	1	0	0	0	0	0	0	0	0	0	1	1
fencing	junior	female	épée	691	EST	Estonia	0	1990-07-24	R	7	3	7	3	1	1	1	1	0	0	0	0	0	0	4
fencing	junior	female	épée	692	UKR	Ukraine	0	1994-05-11	R	5	2	5	2	0	0	1	1	1	1	1	1	0	0	6
fencing	junior	female	épée	693	USA	United States	0	1999-01-18	L	1	1	1	1	0	0	0	0	0	0	0	0	0	1	1
fencing	junior	female	épée	694	CAN	Canada	0	1995-10-15	R	10	4	10	4	0	0	0	0	0	0	1	1	0	0	2
fencing	junior	female	épée	695	BLR	Belarus	0	1993-12-07	R	12	4	12	4	0	0	0	1	1	1	0	0	0	0	3
fencing	junior	female	épée	696	VEN	Venezuela	0	1996-01-18	R	1	1	1	1	0	0	0	0	0	0	0	1	0	0	1
fencing	junior	female	épée	697	HUN	Hungary	0	1995-01-23	R	1	1	1	1	0	0	0	0	0	0	0	1	0	0	1
fencing	junior	female	épée	698	SUI	Switzerland	0	1992-12-27	R	12	4	12	4	0	0	0	0	0	1	0	0	0	0	1
fencing	junior	female	épée	699	RUS	Russia	0	1992-09-03	R	9	3	9	3	0	0	0	0	1	1	0	0	0	0	2
fencing	junior	female	épée	700	POL	Poland	0	1994-02-11	L	2	1	2	1	0	0	0	0	0	1	1	0	0	0	2
fencing	junior	female	épée	701	CZE	Czech Republic	0	1990-05-25	R	5	2	5	2	0	0	0	1	0	0	0	0	0	0	1
fencing	junior	female	épée	702	SUI	Switzerland	0	1998-02-28	L	2	1	2	1	0	0	0	0	0	0	0	0	1	1	2
fencing	junior	female	épée	703	HUN	Hungary	0	1991-04-05	R	4	2	4	2	0	1	1	1	0	0	0	0	0	0	3
fencing	junior	female	épée	704	FRA	France	0	1992-09-18	R	9	3	9	3	0	0	1	1	0	1	0	0	0	0	3
fencing	junior	female	épée	705	ESP	Spain	0	1993-07-01	R	7	3	7	3	0	0	1	1	1	1	1	0	0	0	5
fencing	junior	female	épée	706	GRE	Greece	0	1987-07-25	R	7	3	7	3	1	0	0	0	0	0	0	0	0	0	1
fencing	junior	female	épée	707	POR	Portugal	0	1993-03-31	L	3	1	3	1	0	0	0	0	0	0	1	0	0	0	1
fencing	junior	female	épée	708	ESP	Spain	0	1996-04-09	R	4	2	4	2	0	0	0	0	1	0	0	0	0	0	1
fencing	junior	female	épée	709	MEX	Mexico	0	1997-09-25	R	9	3	9	3	0	0	0	0	0	0	0	1	0	1	2
fencing	junior	female	épée	710	VEN	Venezuela	0	1994-01-06	R	1	1	1	1	0	0	0	0	0	1	0	1	0	0	2
fencing	junior	female	épée	711	ESP	Spain	0	1991-10-14	R	10	4	10	4	0	0	0	0	1	0	0	0	0	0	1
fencing	junior	female	épée	712	HUN	Hungary	0	2000-09-04	R	9	3	9	3	0	0	0	0	0	0	0	0	0	1	1
fencing	junior	female	épée	713	UKR	Ukraine	0	1992-09-09	R	9	3	9	3	0	0	0	0	1	0	0	0	0	0	1
fencing	junior	female	épée	714	UKR	Ukraine	0	1987-06-30	R	6	2	6	2	1	0	0	0	0	0	0	0	0	0	1
fencing	junior	female	épée	715	SWE	Sweden	0	1992-03-18	R	3	1	3	1	0	0	0	0	1	1	0	0	0	0	2
fencing	junior	female	épée	716	AUT	Austria	0	1994-02-18	R	2	1	2	1	0	0	0	0	0	1	0	0	0	0	1
fencing	junior	female	épée	717	NOR	Norway	0	1990-10-17	R	10	4	10	4	1	1	1	1	0	0	0	0	0	0	4
fencing	junior	female	épée	718	FRA	France	0	1995-09-19	R	9	3	9	3	0	0	0	0	0	0	1	1	1	0	3
fencing	junior	female	épée	719	GER	Germany	0	1994-01-30	R	1	1	1	1	0	0	0	0	0	0	0	1	0	0	1
fencing	junior	female	épée	720	POL	Poland	0	1989-07-24	L	7	3	7	3	1	1	1	0	0	0	0	0	0	0	3
fencing	junior	female	épée	721	AUT	Austria	0	1998-05-12	R	5	2	5	2	0	0	0	0	0	0	0	0	0	1	1
fencing	junior	female	épée	722	VEN	Venezuela	0	1994-03-29	R	3	1	3	1	0	0	0	1	1	1	1	1	0	0	5
fencing	junior	female	épée	723	GER	Germany	0	1994-04-29	R	4	2	4	2	0	0	0	1	1	1	1	1	0	0	5
fencing	junior	female	épée	724	HUN	Hungary	0	1998-10-12	R	10	4	10	4	0	0	0	0	0	0	0	0	0	1	1
fencing	junior	female	épée	725	USA	United States	0	1999-02-13	L	2	1	2	1	0	0	0	0	0	0	0	0	1	1	2
fencing	junior	female	épée	726	UKR	Ukraine	0	1990-03-01	R	3	1	3	1	1	1	1	1	0	0	0	0	0	0	4
fencing	junior	female	épée	727	RUS	Russia	0	1990-01-31	R	1	1	1	1	0	0	0	1	0	0	0	0	0	0	1
fencing	junior	female	épée	728	ARM	Armenia	0	1997-03-07	R	3	1	3	1	0	0	0	0	0	0	0	0	1	0	1
fencing	junior	female	épée	729	POL	Poland	0	1989-03-17	R	3	1	3	1	0	1	0	0	0	0	0	0	0	0	1
fencing	junior	female	épée	730	KAZ	Kazakhstan	0	1989-06-11	R	6	2	6	2	0	0	1	0	0	0	0	0	0	0	1
fencing	junior	female	épée	731	ITA	Italy	0	1994-12-21	R	12	4	12	4	0	0	0	1	0	1	1	1	0	0	4
fencing	junior	female	épée	732	ROU	Romania	0	1988-12-25	L	12	4	12	4	1	1	0	0	0	0	0	0	0	0	2
fencing	junior	female	épée	733	HUN	Hungary	0	1994-10-01	R	10	4	10	4	0	0	0	0	1	0	1	1	0	0	3
fencing	junior	female	épée	734	GBR	Great Britain	1	1995-10-28	R	10	4	2	1	0	0	0	0	0	0	1	0	1	0	2
fencing	junior	female	épée	735	RUS	Russia	0	1989-03-28	R	3	1	3	1	1	1	1	0	0	0	0	0	0	0	3
fencing	junior	female	épée	736	FRA	France	0	1991-06-05	R	6	2	6	2	1	1	1	1	1	0	0	0	0	0	5
fencing	junior	female	épée	737	ROU	Romania	0	1999-09-15	L	9	3	9	3	0	0	0	0	0	0	0	0	0	1	1
fencing	junior	female	épée	738	AUS	Australia	0	1999-06-05	R	6	2	6	2	0	0	0	0	0	0	0	0	1	0	1
fencing	junior	female	épée	739	CAN	Canada	0	1989-10-08	L	10	4	10	4	0	0	1	0	0	0	0	0	0	0	1
fencing	junior	female	épée	740	AUT	Austria	0	1994-05-13	R	5	2	5	2	0	0	0	0	0	1	1	0	0	0	2
fencing	junior	female	épée	741	POL	Poland	0	1994-06-12	L	6	2	6	2	0	0	0	0	0	0	1	1	0	0	2
fencing	junior	female	épée	742	CHN	China	0	1995-01-20	R	1	1	1	1	0	0	0	0	0	1	1	1	1	0	4
fencing	junior	female	épée	743	POL	Poland	0	1998-10-19	L	10	4	10	4	0	0	0	0	0	0	0	0	0	1	1
fencing	junior	female	épée	744	GBR	Great Britain	1	1994-05-05	L	5	2	9	3	0	0	1	1	1	0	0	1	0	0	4
fencing	junior	female	épée	745	SIN	Singapore	0	1993-05-15	L	5	2	5	2	0	0	0	0	0	0	1	0	0	0	1
fencing	junior	female	épée	746	KAZ	Kazakhstan	0	1988-02-04	R	2	1	2	1	0	1	0	0	0	0	0	0	0	0	1
fencing	junior	female	épée	747	ITA	Italy	0	1989-07-17	R	7	3	7	3	1	1	1	0	0	0	0	0	0	0	3
fencing	junior	female	épée	748	COL	Colombia	0	1994-04-26	R	4	2	4	2	0	0	0	0	0	0	1	1	0	0	2
fencing	junior	female	épée	749	CHI	Chile	0	1989-05-06	R	5	2	5	2	1	0	0	0	0	0	0	0	0	0	1
fencing	junior	female	épée	750	DOM	Dominican Republic	0	1996-03-30	L	3	1	3	1	0	0	0	0	0	0	0	1	0	0	1
fencing	junior	female	épée	751	COL	Colombia	0	1993-07-12	R	7	3	7	3	0	0	0	0	0	1	1	0	0	0	2
fencing	junior	female	épée	752	ARG	Argentina	0	1989-01-02	R	1	1	1	1	1	0	0	0	0	0	0	0	0	0	1
fencing	junior	female	épée	753	GER	Germany	0	1993-11-03	L	11	4	11	4	0	0	0	0	0	1	1	0	0	0	2
fencing	junior	female	épée	754	FRA	France	0	1992-03-09	R	3	1	3	1	1	1	1	1	1	1	0	0	0	0	6
fencing	junior	female	épée	755	COL	Colombia	0	1997-09-21	R	9	3	9	3	0	0	0	0	0	0	0	1	0	0	1
fencing	junior	female	épée	756	AUS	Australia	0	1994-07-24	R	7	3	7	3	0	0	0	0	0	0	0	1	0	0	1
fencing	junior	female	épée	757	BRA	Brazil	0	1994-01-01	R	1	1	1	1	0	0	0	0	0	1	0	1	0	0	2
fencing	junior	female	épée	758	GER	Germany	0	1997-07-02	R	7	3	7	3	0	0	0	0	0	0	1	1	1	1	4
fencing	junior	female	épée	759	ITA	Italy	0	1998-12-28	R	12	4	12	4	0	0	0	0	0	0	0	0	0	1	1
fencing	junior	female	épée	760	ITA	Italy	0	1989-06-20	R	6	2	6	2	1	1	1	0	0	0	0	0	0	0	3
fencing	junior	female	épée	761	ITA	Italy	0	1996-12-09	R	12	4	12	4	0	0	0	0	0	0	0	0	1	1	2
fencing	junior	female	épée	762	GUA	Guatemala	0	1990-06-15	R	6	2	6	2	0	0	0	1	0	0	0	0	0	0	1
fencing	junior	female	épée	763	KOR	South Korea	0	1998-06-05	R	6	2	6	2	0	0	0	0	0	0	0	0	0	1	1
fencing	junior	female	épée	764	UZB	Uzbekistan	0	1997-02-23	R	2	1	2	1	0	0	0	0	0	0	0	0	0	1	1
fencing	junior	female	épée	765	PER	Peru	0	1998-05-15	R	5	2	5	2	0	0	0	0	0	0	0	1	0	0	1
fencing	junior	female	épée	766	ISR	Israel	0	1993-02-13	R	2	1	2	1	1	0	1	1	1	1	0	0	0	0	5
fencing	junior	female	épée	767	USA	United States	0	1989-11-14	R	11	4	11	4	1	0	0	0	0	0	0	0	0	0	1
fencing	junior	female	épée	768	ROU	Romania	0	1991-06-12	R	6	2	6	2	0	0	1	0	0	0	0	0	0	0	1
fencing	junior	female	épée	769	MEX	Mexico	0	1989-10-16	R	10	4	10	4	1	0	0	0	0	0	0	0	0	0	1
fencing	junior	female	épée	770	UKR	Ukraine	0	1989-03-16	R	3	1	3	1	1	1	1	0	0	0	0	0	0	0	3
fencing	junior	female	épée	771	SWE	Sweden	0	1993-11-12	R	11	4	11	4	0	0	0	0	1	0	1	0	0	0	2
fencing	junior	female	épée	772	POL	Poland	0	1995-07-22	L	7	3	7	3	0	0	0	0	0	1	0	1	1	0	3
fencing	junior	female	épée	773	RUS	Russia	0	1994-05-24	L	5	2	5	2	0	0	0	0	1	1	1	1	0	0	4
fencing	junior	female	épée	774	KAZ	Kazakhstan	0	1988-06-18	R	6	2	6	2	1	0	0	0	0	0	0	0	0	0	1
fencing	junior	female	épée	775	HUN	Hungary	0	1990-09-10	R	9	3	9	3	0	1	0	1	0	0	0	0	0	0	2
fencing	junior	female	épée	776	USA	United States	0	1991-06-19	L	6	2	6	2	0	0	1	1	1	0	0	0	0	0	3
fencing	junior	female	épée	777	JPN	Japan	0	1996-09-14	L	9	3	9	3	0	0	0	0	0	0	0	0	1	1	2
fencing	junior	female	épée	778	JPN	Japan	0	1987-10-28	R	10	4	10	4	1	0	0	0	0	0	0	0	0	0	1
fencing	junior	female	épée	779	COL	Colombia	0	1997-04-12	R	4	2	4	2	0	0	0	0	0	0	0	0	1	1	2
fencing	junior	female	épée	780	EST	Estonia	0	1993-05-27	L	5	2	5	2	0	0	0	0	0	1	1	0	0	0	2
fencing	junior	female	épée	781	FIN	Finland	0	1995-02-08	R	2	1	2	1	0	0	0	0	1	1	1	1	1	0	5
fencing	junior	female	épée	782	CZE	Czech Republic	0	1995-07-31	R	7	3	7	3	0	0	0	0	0	0	0	0	1	0	1
fencing	junior	female	épée	783	ESP	Spain	0	1987-01-25	R	1	1	1	1	1	0	0	0	0	0	0	0	0	0	1
fencing	junior	female	épée	784	GER	Germany	0	1987-08-10	R	8	3	8	3	1	0	0	0	0	0	0	0	0	0	1
fencing	junior	female	épée	785	ITA	Italy	0	1993-07-07	R	7	3	7	3	0	0	0	1	1	1	1	0	0	0	4
fencing	junior	female	épée	786	POR	Portugal	0	1989-01-05	R	1	1	1	1	1	0	1	0	0	0	0	0	0	0	2
fencing	junior	female	épée	787	ITA	Italy	0	1994-10-22	R	10	4	10	4	0	0	1	1	1	1	1	1	0	0	6
fencing	junior	female	épée	788	ESP	Spain	0	1989-07-24	R	7	3	7	3	1	1	1	0	0	0	0	0	0	0	3
fencing	junior	female	épée	789	ESP	Spain	0	1993-01-12	R	1	1	1	1	0	0	1	0	0	1	1	0	0	0	3
fencing	junior	female	épée	790	USA	United States	0	1990-06-04	L	6	2	6	2	1	1	1	1	0	0	0	0	0	0	4
fencing	junior	female	épée	791	SUI	Switzerland	0	1995-01-10	R	1	1	1	1	0	0	0	0	0	0	0	1	1	0	2
fencing	junior	female	épée	792	GER	Germany	0	1991-06-19	R	6	2	6	2	0	0	0	1	0	0	0	0	0	0	1
fencing	junior	female	épée	793	AUT	Austria	0	1996-06-02	R	6	2	6	2	0	0	0	0	0	0	1	1	1	1	4
fencing	junior	female	épée	794	AUT	Austria	0	1991-01-07	L	1	1	1	1	0	1	1	1	0	0	0	0	0	0	3
fencing	junior	female	épée	795	ITA	Italy	0	1991-10-03	R	10	4	10	4	0	1	0	0	0	0	0	0	0	0	1
fencing	junior	female	épée	796	ITA	Italy	0	1999-03-20	R	3	1	3	1	0	0	0	0	0	0	0	0	1	1	2
fencing	junior	female	épée	797	DOM	Dominican Republic	0	1995-01-16	L	1	1	1	1	0	0	0	0	0	0	1	0	1	0	2
fencing	junior	female	épée	798	SRB	Serbia	0	1997-05-10	R	5	2	5	2	0	0	0	0	0	0	1	0	1	1	3
fencing	junior	female	épée	799	RUS	Russia	0	1990-01-16	R	1	1	1	1	0	1	1	1	0	0	0	0	0	0	3
fencing	junior	female	épée	800	USA	United States	0	1993-05-08	L	5	2	5	2	0	0	1	1	1	1	0	0	0	0	4
fencing	junior	female	épée	801	RUS	Russia	0	1987-10-26	R	10	4	10	4	1	0	0	0	0	0	0	0	0	0	1
fencing	junior	female	épée	802	UAE	United Arab Emirates	0	1998-07-19	R	7	3	7	3	0	0	0	0	0	0	0	0	1	0	1
fencing	junior	female	épée	803	RUS	Russia	0	1990-01-02	R	1	1	1	1	0	0	1	1	0	0	0	0	0	0	2
fencing	junior	female	épée	804	ISR	Israel	0	1995-08-04	R	8	3	8	3	0	0	0	0	0	0	1	0	0	0	1
fencing	junior	female	épée	805	ISR	Israel	0	1990-07-28	R	7	3	7	3	1	1	1	1	0	0	0	0	0	0	4
fencing	junior	female	épée	806	AUS	Australia	0	1993-04-28	R	4	2	4	2	0	0	0	0	1	1	1	0	0	0	3
fencing	junior	female	épée	807	ISR	Israel	0	1992-06-16	R	6	2	6	2	0	1	0	1	0	0	0	0	0	0	2
fencing	junior	female	épée	808	KOR	South Korea	0	1995-05-14	R	5	2	5	2	0	0	0	0	0	0	0	0	1	0	1
fencing	junior	female	épée	809	UKR	Ukraine	0	1994-02-13	L	2	1	2	1	0	1	0	0	1	1	0	0	0	0	3
fencing	junior	female	épée	810	ISR	Israel	0	1994-11-08	R	11	4	11	4	0	0	1	0	0	0	0	0	0	0	1
fencing	junior	female	épée	811	ITA	Italy	0	1998-01-22	L	1	1	1	1	0	0	0	0	0	0	0	0	1	1	2
fencing	junior	female	épée	812	GER	Germany	0	1990-08-30	R	8	3	8	3	0	1	1	1	0	0	0	0	0	0	3
fencing	junior	female	épée	813	HUN	Hungary	0	1997-01-19	R	1	1	1	1	0	0	0	0	0	0	0	0	1	0	1
fencing	junior	female	épée	814	ITA	Italy	0	1995-05-18	R	5	2	5	2	0	0	0	0	0	0	0	0	1	0	1
fencing	junior	female	épée	815	HUN	Hungary	0	1995-09-30	R	9	3	9	3	0	0	0	0	0	1	0	1	1	0	3
fencing	junior	female	épée	816	BRA	Brazil	0	1994-06-02	R	6	2	6	2	0	0	0	1	1	1	1	0	0	0	4
fencing	junior	female	épée	817	JAM	Jamaica	0	1999-05-13	R	5	2	5	2	0	0	0	0	0	0	0	1	1	1	3
fencing	junior	female	épée	818	HKG	Hong Kong, China	0	1999-05-24	R	5	2	5	2	0	0	0	0	0	0	0	0	1	0	1
fencing	junior	female	épée	819	USA	United States	0	1996-01-30	R	1	1	1	1	0	0	0	0	0	0	1	1	1	1	4
fencing	junior	female	épée	820	RUS	Russia	0	1996-05-22	L	5	2	5	2	0	0	0	0	0	0	1	0	0	1	2
fencing	junior	female	épée	821	POL	Poland	0	1990-04-08	R	4	2	4	2	1	0	0	0	0	0	0	0	0	0	1
fencing	junior	female	épée	822	LAT	Latvia	0	1987-09-27	R	9	3	9	3	1	0	0	0	0	0	0	0	0	0	1
fencing	junior	female	épée	823	EGY	Egypt	0	1994-11-22	R	11	4	11	4	0	0	0	0	0	1	0	0	0	0	1
fencing	junior	female	épée	824	SUI	Switzerland	0	1998-05-19	R	5	2	5	2	0	0	0	0	0	0	0	0	0	1	1
fencing	junior	female	épée	825	RUS	Russia	0	1991-08-12	R	8	3	8	3	0	0	0	0	1	0	0	0	0	0	1
fencing	junior	female	épée	826	JPN	Japan	0	1987-02-09	R	2	1	2	1	1	0	0	0	0	0	0	0	0	0	1
fencing	junior	female	épée	827	KOR	South Korea	0	1993-09-06	L	9	3	9	3	0	0	0	0	0	0	1	0	0	0	1
fencing	junior	female	épée	828	ESA	El Salvador	0	1994-04-25	R	4	2	4	2	0	0	0	0	0	0	0	1	0	0	1
fencing	junior	female	épée	829	DEN	Denmark	0	1997-06-29	R	6	2	6	2	0	0	0	0	0	0	0	1	0	0	1
fencing	junior	female	épée	830	USA	United States	0	1995-06-13	R	6	2	6	2	0	0	0	0	0	1	1	1	1	0	4
fencing	junior	female	épée	831	GBR	Great Britain	1	1991-04-20	R	4	2	8	3	0	1	0	0	0	0	0	0	0	0	1
fencing	junior	female	épée	832	SUI	Switzerland	0	1991-12-31	R	12	4	12	4	1	1	1	1	1	0	0	0	0	0	5
fencing	junior	female	épée	833	SUI	Switzerland	0	1993-10-12	R	10	4	10	4	0	0	0	0	0	1	1	0	0	0	2
fencing	junior	female	épée	834	GER	Germany	0	1996-01-11	R	1	1	1	1	0	0	0	0	1	1	1	1	1	1	6
fencing	junior	female	épée	835	GER	Germany	0	1989-02-27	R	2	1	2	1	1	1	1	0	0	0	0	0	0	0	3
fencing	junior	female	épée	836	BLR	Belarus	0	1994-09-27	R	9	3	9	3	0	0	0	0	0	1	0	0	0	0	1
fencing	junior	female	épée	837	GBR	Great Britain	1	1997-09-14	L	9	3	1	1	0	0	0	0	0	0	0	0	1	1	2
fencing	junior	female	épée	838	GER	Germany	0	1995-09-09	R	9	3	9	3	0	0	0	0	0	0	1	1	1	0	3
fencing	junior	female	épée	839	DEN	Denmark	0	1987-08-05	R	8	3	8	3	1	0	0	0	0	0	0	0	0	0	1
fencing	junior	female	épée	840	NOR	Norway	0	1993-04-04	L	4	2	4	2	0	0	0	0	1	0	0	0	0	0	1
fencing	junior	female	épée	841	ITA	Italy	0	1993-10-17	R	10	4	10	4	0	0	0	1	0	0	1	0	0	0	2
fencing	junior	female	épée	842	USA	United States	0	1999-03-01	L	3	1	3	1	0	0	0	0	0	0	0	0	0	1	1
fencing	junior	female	épée	843	SWE	Sweden	0	1992-06-24	R	6	2	6	2	0	0	0	0	0	1	0	0	0	0	1
fencing	junior	female	épée	844	GER	Germany	0	1990-02-07	R	2	1	2	1	0	1	0	0	0	0	0	0	0	0	1
fencing	junior	female	épée	845	ISR	Israel	0	1995-01-06	R	1	1	1	1	0	0	0	1	1	1	0	0	0	0	3
fencing	junior	female	épée	846	POL	Poland	0	1994-06-17	L	6	2	6	2	0	0	0	0	1	1	1	0	0	0	3
fencing	junior	female	épée	847	GER	Germany	0	1991-08-27	R	8	3	8	3	0	0	1	1	0	0	0	0	0	0	2
fencing	junior	female	épée	848	CZE	Czech Republic	0	1994-11-23	R	11	4	11	4	0	0	0	0	1	1	1	0	0	0	3
fencing	junior	female	épée	849	GER	Germany	0	1992-09-14	R	9	3	9	3	0	0	1	1	1	1	0	0	0	0	4
fencing	junior	female	épée	850	GBR	Great Britain	1	1996-02-13	R	2	1	6	2	0	0	0	0	0	0	1	0	0	0	1
fencing	junior	female	épée	851	CHN	China	0	1992-08-10	L	8	3	8	3	1	1	1	1	1	0	0	0	0	0	5
fencing	junior	female	épée	852	ESP	Spain	0	1997-04-07	R	4	2	4	2	0	0	0	0	0	0	0	0	1	0	1
fencing	junior	female	épée	853	UZB	Uzbekistan	0	1998-09-29	R	9	3	9	3	0	0	0	0	0	0	0	0	0	1	1
fencing	junior	female	épée	854	LTU	Lithuania	0	1988-04-07	R	4	2	4	2	1	1	0	0	0	0	0	0	0	0	2
fencing	junior	female	épée	855	RUS	Russia	0	1996-12-14	R	12	4	12	4	0	0	0	0	0	0	0	0	1	1	2
fencing	junior	female	épée	856	UKR	Ukraine	0	1995-03-31	R	3	1	3	1	0	0	0	0	0	0	1	1	1	0	3
fencing	junior	female	épée	857	POL	Poland	0	1994-07-08	L	7	3	7	3	0	0	0	1	1	1	1	1	0	0	5
fencing	junior	female	épée	858	FIN	Finland	0	1996-04-14	R	4	2	4	2	0	0	0	0	0	0	0	0	1	1	2
fencing	junior	female	épée	859	HUN	Hungary	0	1993-09-27	R	9	3	9	3	0	0	0	0	1	1	1	0	0	0	3
fencing	junior	female	épée	860	HUN	Hungary	0	1987-04-07	R	4	2	4	2	1	0	0	0	0	0	0	0	0	0	1
fencing	junior	female	épée	861	HUN	Hungary	0	1991-03-21	R	3	1	3	1	0	0	0	0	1	0	0	0	0	0	1
fencing	junior	female	épée	862	POL	Poland	0	1995-04-08	R	4	2	4	2	0	0	0	0	0	0	1	1	0	0	2
fencing	junior	female	épée	863	HUN	Hungary	0	1998-08-26	R	8	3	8	3	0	0	0	0	0	0	0	0	1	1	2
fencing	junior	female	épée	864	POL	Poland	0	1989-09-17	R	9	3	9	3	1	1	1	0	0	0	0	0	0	0	3
fencing	junior	female	épée	865	FRA	France	0	1995-08-16	R	8	3	8	3	0	0	0	0	0	0	1	1	0	0	2
fencing	junior	female	épée	866	FRA	France	0	1997-01-20	R	1	1	1	1	0	0	0	0	0	0	0	1	1	1	3
fencing	junior	female	épée	867	ISR	Israel	0	1994-01-27	R	1	1	1	1	0	1	0	1	1	1	1	1	0	0	6
fencing	junior	female	épée	868	JPN	Japan	0	1990-12-29	L	12	4	12	4	0	0	0	1	0	0	0	0	0	0	1
fencing	junior	female	épée	869	USA	United States	0	2001-03-25	R	3	1	3	1	0	0	0	0	0	0	0	0	0	1	1
fencing	junior	female	épée	870	LBN	Lebanon	0	1996-11-07	R	11	4	11	4	0	0	0	0	1	1	1	1	1	1	6
fencing	junior	female	épée	871	RUS	Russia	0	1998-06-14	R	6	2	6	2	0	0	0	0	0	0	0	0	0	1	1
fencing	junior	female	épée	872	ROU	Romania	0	1994-07-15	R	7	3	7	3	0	0	1	1	1	1	1	1	0	0	6
fencing	junior	female	épée	873	FIN	Finland	0	1997-03-11	R	3	1	3	1	0	0	0	0	0	0	0	1	1	1	3
fencing	junior	female	épée	874	ITA	Italy	0	1995-11-16	R	11	4	11	4	0	0	0	0	0	1	1	0	1	0	3
fencing	junior	female	épée	875	AUS	Australia	0	1994-07-10	R	7	3	7	3	0	0	0	0	0	0	0	1	0	0	1
fencing	junior	female	épée	876	FRA	France	0	1990-11-08	R	11	4	11	4	1	0	0	0	0	0	0	0	0	0	1
fencing	junior	female	épée	877	MEX	Mexico	0	1998-09-23	R	9	3	9	3	0	0	0	0	0	0	0	0	1	1	2
fencing	junior	female	épée	878	MEX	Mexico	0	1996-10-19	R	10	4	10	4	0	0	0	0	0	0	1	1	1	1	4
fencing	junior	female	épée	879	MEX	Mexico	0	1991-01-20	R	1	1	1	1	0	0	0	1	1	0	0	0	0	0	2
fencing	junior	female	épée	880	ITA	Italy	0	1994-05-16	R	5	2	5	2	0	0	0	0	0	0	1	1	0	0	2
fencing	junior	female	épée	881	THA	Thailand	0	1998-06-08	R	6	2	6	2	0	0	0	0	0	0	0	1	1	0	2
fencing	junior	female	épée	882	GBR	Great Britain	1	1992-04-30	R	4	2	8	3	0	1	1	0	0	1	0	0	0	0	3
fencing	junior	female	épée	883	ISR	Israel	0	1990-02-05	R	2	1	2	1	0	1	0	0	0	0	0	0	0	0	1
fencing	junior	female	épée	884	GUA	Guatemala	0	1995-05-17	R	5	2	5	2	0	0	0	0	0	0	0	1	0	0	1
fencing	junior	female	épée	885	JPN	Japan	0	1997-02-06	R	2	1	2	1	0	0	0	0	0	0	0	0	0	1	1
fencing	junior	female	épée	886	CRO	Croatia	0	1992-08-25	R	8	3	8	3	0	1	1	1	1	1	0	0	0	0	5
fencing	junior	female	épée	887	HUN	Hungary	0	1988-03-15	R	3	1	3	1	1	1	0	0	0	0	0	0	0	0	2
fencing	junior	female	épée	888	COL	Colombia	0	1998-05-09	R	5	2	5	2	0	0	0	0	0	1	0	1	1	1	4
fencing	junior	female	épée	889	GER	Germany	0	1998-06-13	L	6	2	6	2	0	0	0	0	0	0	0	1	1	1	3
fencing	junior	female	épée	890	FRA	France	0	1992-02-11	R	2	1	2	1	0	0	0	0	1	0	0	0	0	0	1
fencing	junior	female	épée	891	USA	United States	0	1995-08-14	L	8	3	8	3	0	0	0	0	0	0	1	0	0	0	1
fencing	junior	female	épée	892	BLR	Belarus	0	1991-12-19	R	12	4	12	4	0	0	0	0	1	0	0	0	0	0	1
fencing	junior	female	épée	893	RUS	Russia	0	1993-06-18	L	6	2	6	2	0	0	0	0	1	0	0	0	0	0	1
fencing	junior	female	épée	894	ITA	Italy	0	1989-05-29	R	5	2	5	2	0	1	0	0	0	0	0	0	0	0	1
fencing	junior	female	épée	895	ROU	Romania	0	1991-03-28	R	3	1	3	1	0	0	0	1	0	0	0	0	0	0	1
fencing	junior	female	épée	896	NED	Netherlands	0	1994-07-26	R	7	3	7	3	0	0	0	0	0	0	1	1	0	0	2
fencing	junior	female	épée	897	CAN	Canada	0	1991-04-30	R	4	2	4	2	0	0	1	0	0	0	0	0	0	0	1
fencing	junior	female	épée	898	JPN	Japan	0	1996-08-27	R	8	3	8	3	0	0	0	0	0	0	0	1	0	0	1
fencing	junior	female	épée	899	SUI	Switzerland	0	1990-01-23	L	1	1	1	1	0	1	0	0	0	0	0	0	0	0	1
fencing	junior	female	épée	900	USA	United States	0	1989-02-23	R	2	1	2	1	0	0	1	0	0	0	0	0	0	0	1
fencing	junior	female	épée	901	CZE	Czech Republic	0	1989-10-11	R	10	4	10	4	1	1	1	0	0	0	0	0	0	0	3
fencing	junior	female	épée	902	SWE	Sweden	0	1990-12-02	L	12	4	12	4	1	1	1	1	0	0	0	0	0	0	4
fencing	junior	female	épée	903	HUN	Hungary	0	1990-03-09	R	3	1	3	1	0	0	1	0	0	0	0	0	0	0	1
fencing	junior	female	épée	904	NOR	Norway	0	1989-05-01	R	5	2	5	2	1	0	0	0	0	0	0	0	0	0	1
fencing	junior	female	épée	905	USA	United States	0	1994-08-14	R	8	3	8	3	0	0	0	0	1	1	1	1	0	0	4
fencing	junior	female	épée	906	USA	United States	0	1994-05-25	R	5	2	5	2	0	0	0	0	1	1	1	1	0	0	4
fencing	junior	female	épée	907	USA	United States	0	1998-02-24	R	2	1	2	1	0	0	0	0	0	0	0	0	0	1	1
fencing	junior	female	épée	908	BEL	Belgium	0	1993-10-11	R	10	4	10	4	0	0	0	0	1	1	0	0	0	0	2
fencing	junior	female	épée	909	ITA	Italy	0	1998-09-30	R	9	3	9	3	0	0	0	0	0	0	0	1	1	1	3
fencing	junior	female	épée	910	HUN	Hungary	0	1994-02-12	R	2	1	2	1	0	0	0	0	1	1	1	0	0	0	3
fencing	junior	female	épée	911	TUR	Turkey	0	1993-02-18	L	2	1	2	1	0	0	0	0	0	1	0	0	0	0	1
fencing	junior	female	épée	912	HUN	Hungary	0	1991-04-26	R	4	2	4	2	0	1	0	1	0	0	0	0	0	0	2
fencing	junior	female	épée	913	FRA	France	0	1996-10-26	R	10	4	10	4	0	0	0	0	0	0	0	0	1	0	1
fencing	junior	female	épée	914	PUR	Puerto Rico	0	1992-06-10	R	6	2	6	2	0	0	0	0	0	1	0	0	0	0	1
fencing	junior	female	épée	915	PUR	Puerto Rico	0	1997-09-26	R	9	3	9	3	0	0	0	0	0	0	0	1	1	0	2
fencing	junior	female	épée	916	PUR	Puerto Rico	0	1997-05-02	R	5	2	5	2	0	0	0	0	0	0	0	0	1	0	1
fencing	junior	female	épée	917	GRE	Greece	0	1991-10-27	R	10	4	10	4	0	1	0	0	0	0	0	0	0	0	1
fencing	junior	female	épée	918	ROU	Romania	0	1994-09-23	R	9	3	9	3	0	0	0	0	1	1	1	0	0	0	3
fencing	junior	female	épée	919	CHI	Chile	0	1990-03-05	R	3	1	3	1	1	1	0	0	0	0	0	0	0	0	2
fencing	junior	female	épée	920	CAN	Canada	0	1998-10-11	R	10	4	10	4	0	0	0	0	0	0	0	0	1	1	2
fencing	junior	female	épée	921	USA	United States	0	1998-05-28	R	5	2	5	2	0	0	0	0	0	0	0	1	1	1	3
fencing	junior	female	épée	922	FRA	France	0	1996-12-27	R	12	4	12	4	0	0	0	0	0	0	0	0	0	1	1
fencing	junior	female	épée	923	VEN	Venezuela	0	1993-01-30	R	1	1	1	1	0	0	0	0	1	1	1	0	0	0	3
fencing	junior	female	épée	924	CRO	Croatia	0	1997-12-30	R	12	4	12	4	0	0	0	0	0	0	0	0	1	0	1
fencing	junior	female	épée	925	UKR	Ukraine	0	1989-07-08	R	7	3	7	3	1	1	1	0	0	0	0	0	0	0	3
fencing	junior	female	épée	926	FRA	France	0	1995-05-09	R	5	2	5	2	0	0	0	0	0	0	0	1	1	0	2
fencing	junior	female	épée	927	PAR	Paraguay	0	2001-04-27	R	4	2	4	2	0	0	0	0	0	0	0	0	0	1	1
fencing	junior	female	épée	928	RUS	Russia	0	1988-06-04	R	6	2	6	2	1	1	0	0	0	0	0	0	0	0	2
fencing	junior	female	épée	929	CAN	Canada	0	1988-07-19	R	7	3	7	3	1	0	0	0	0	0	0	0	0	0	1
fencing	junior	female	épée	930	GER	Germany	0	1994-10-17	R	10	4	10	4	0	0	0	0	0	0	1	1	0	0	2
fencing	junior	female	épée	931	CAN	Canada	0	1997-09-02	R	9	3	9	3	0	0	0	0	0	0	0	0	1	1	2
fencing	junior	female	épée	932	FRA	France	0	1998-09-28	R	9	3	9	3	0	0	0	0	0	0	0	0	1	1	2
fencing	junior	female	épée	933	RUS	Russia	0	1990-03-07	R	3	1	3	1	0	1	1	1	0	0	0	0	0	0	3
fencing	junior	female	épée	934	GER	Germany	0	1988-12-16	L	12	4	12	4	1	1	0	0	0	0	0	0	0	0	2
fencing	junior	female	épée	935	USA	United States	0	1995-11-24	R	11	4	11	4	0	0	0	0	0	0	0	0	1	0	1
fencing	junior	female	épée	936	USA	United States	0	1996-07-31	R	7	3	7	3	0	0	0	0	0	0	1	0	0	0	1
fencing	junior	female	épée	937	USA	United States	0	1993-09-25	R	9	3	9	3	0	0	0	0	1	0	1	0	0	0	2
fencing	junior	female	épée	938	GER	Germany	0	1997-01-22	L	1	1	1	1	0	0	0	0	0	0	0	0	1	1	2
fencing	junior	female	épée	939	DEN	Denmark	0	1996-06-11	R	6	2	6	2	0	0	0	0	0	0	1	0	0	0	1
fencing	junior	female	épée	940	SWE	Sweden	0	1993-11-25	R	11	4	11	4	0	0	0	0	0	0	1	0	0	0	1
fencing	junior	female	épée	941	GER	Germany	0	1992-09-16	R	9	3	9	3	0	0	0	1	1	1	0	0	0	0	3
fencing	junior	female	épée	942	GER	Germany	0	1995-12-28	R	12	4	12	4	0	0	0	0	1	1	1	1	1	0	5
fencing	junior	female	épée	943	SWE	Sweden	0	1988-10-17	L	10	4	10	4	1	1	0	0	0	0	0	0	0	0	2
fencing	junior	female	épée	944	SWE	Sweden	0	1989-02-23	R	2	1	2	1	1	1	1	0	0	0	0	0	0	0	3
fencing	junior	female	épée	945	USA	United States	0	1990-09-16	R	9	3	9	3	0	0	1	0	0	0	0	0	0	0	1
fencing	junior	female	épée	946	AUS	Australia	0	1988-11-12	L	11	4	11	4	1	0	0	0	0	0	0	0	0	0	1
fencing	junior	female	épée	947	AUT	Austria	0	1996-11-26	R	11	4	11	4	0	0	0	0	0	0	0	0	1	1	2
fencing	junior	female	épée	948	TPE	Chinese Taipei	0	1996-02-06	R	2	1	2	1	0	0	0	0	0	0	0	1	0	0	1
fencing	junior	female	épée	949	CHN	China	0	1996-02-19	R	2	1	2	1	0	0	0	0	0	1	1	1	1	1	5
fencing	junior	female	épée	950	CHN	China	0	1992-01-23	R	1	1	1	1	0	1	1	1	1	0	0	0	0	0	4
fencing	junior	female	épée	951	CHN	China	0	1994-12-02	R	12	4	12	4	0	0	0	0	0	0	0	1	0	0	1
fencing	junior	female	épée	952	JPN	Japan	0	1994-03-29	R	3	1	3	1	0	0	0	0	0	0	0	1	0	0	1
fencing	junior	female	épée	953	HKG	Hong Kong, China	0	1997-12-12	R	12	4	12	4	0	0	0	0	0	0	0	0	0	1	1
fencing	junior	female	épée	954	RUS	Russia	0	1998-08-06	L	8	3	8	3	0	0	0	0	0	0	0	1	0	1	2
fencing	junior	female	épée	955	BLR	Belarus	0	1988-05-06	R	5	2	5	2	1	0	0	0	0	0	0	0	0	0	1
fencing	junior	female	épée	956	RUS	Russia	0	1987-03-07	R	3	1	3	1	1	0	0	0	0	0	0	0	0	0	1
fencing	junior	female	épée	957	USA	United States	0	1999-03-30	R	3	1	3	1	0	0	0	0	0	0	0	0	0	1	1
fencing	junior	female	épée	958	EGY	Egypt	0	1996-06-20	R	6	2	6	2	0	0	0	0	0	0	0	1	0	0	1
fencing	junior	female	épée	959	HKG	Hong Kong, China	0	1989-05-06	R	5	2	5	2	0	0	1	0	0	0	0	0	0	0	1
fencing	junior	female	épée	960	JPN	Japan	0	1993-07-30	R	7	3	7	3	0	0	0	0	0	0	1	0	0	0	1
fencing	junior	female	épée	961	JPN	Japan	0	1997-10-14	L	10	4	10	4	0	0	0	0	0	0	0	0	1	1	2
fencing	junior	female	épée	962	USA	United States	0	1994-04-01	R	4	2	4	2	0	0	0	0	0	0	1	0	0	0	1
fencing	junior	female	épée	963	KOR	South Korea	0	1988-10-08	R	10	4	10	4	1	1	0	0	0	0	0	0	0	0	2
fencing	junior	female	épée	964	USA	United States	0	1996-01-04	L	1	1	1	1	0	0	0	0	0	0	0	0	1	1	2
fencing	junior	female	épée	965	KAZ	Kazakhstan	0	1988-09-24	R	9	3	9	3	1	1	0	0	0	0	0	0	0	0	2
fencing	junior	female	épée	966	UKR	Ukraine	0	1990-09-19	R	9	3	9	3	1	1	1	1	0	0	0	0	0	0	4
fencing	junior	female	épée	967	POL	Poland	0	1994-06-27	R	6	2	6	2	0	0	1	1	1	1	1	1	0	0	6
fencing	junior	female	épée	968	KAZ	Kazakhstan	0	1993-08-16	R	8	3	8	3	0	0	0	0	1	1	0	0	0	0	2
fencing	junior	female	épée	969	POL	Poland	0	1995-10-11	R	10	4	10	4	0	0	0	0	0	1	1	1	1	0	4
fencing	junior	female	épée	970	ISR	Israel	0	1990-04-30	R	4	2	4	2	0	1	1	0	0	0	0	0	0	0	2
fencing	junior	female	épée	971	ESP	Spain	0	1996-10-23	R	10	4	10	4	0	0	0	0	0	0	0	0	0	1	1
fencing	junior	female	épée	972	KAZ	Kazakhstan	0	1996-08-21	R	8	3	8	3	0	0	0	0	0	0	0	1	1	0	2
fencing	junior	female	épée	973	ALG	Algeria	0	2002-01-22	R	1	1	1	1	0	0	0	0	0	0	0	0	0	1	1
fencing	junior	female	épée	974	UKR	Ukraine	0	1993-12-23	R	12	4	12	4	0	0	0	0	1	0	0	0	0	0	1
fencing	junior	female	épée	975	BRA	Brazil	0	2000-04-14	R	4	2	4	2	0	0	0	0	0	0	0	0	1	0	1
fencing	junior	female	épée	976	CHN	China	0	1998-01-15	R	1	1	1	1	0	0	0	0	0	0	0	1	0	0	1
fencing	junior	female	épée	977	CHN	China	0	1997-02-01	R	2	1	2	1	0	0	0	0	0	0	0	1	1	1	3
fencing	junior	female	épée	978	USA	United States	0	1990-03-23	R	3	1	3	1	0	0	1	0	0	0	0	0	0	0	1
fencing	junior	female	épée	979	SRB	Serbia	0	1998-08-14	R	8	3	8	3	0	0	0	0	0	0	0	0	0	1	1
fencing	junior	female	épée	980	UKR	Ukraine	0	1992-10-16	R	10	4	10	4	0	1	1	0	0	0	0	0	0	0	2
fencing	junior	female	épée	981	POL	Poland	0	1987-03-19	R	3	1	3	1	1	0	0	0	0	0	0	0	0	0	1
fencing	junior	female	épée	982	SLO	Slovenia	0	1999-03-03	L	3	1	3	1	0	0	0	0	0	0	0	0	0	1	1
fencing	junior	female	épée	983	EST	Estonia	0	1994-10-17	R	10	4	10	4	0	0	0	0	1	1	1	1	0	0	4
fencing	junior	female	épée	984	RUS	Russia	0	1989-03-06	L	3	1	3	1	1	1	1	0	0	0	0	0	0	0	3
fencing	junior	female	foil	985	RUS	Russia	0	1997-01-29	R	1	1	1	1	0	0	0	0	0	0	0	1	1	1	3
fencing	junior	female	foil	986	JPN	Japan	0	1994-07-22	L	7	3	7	3	0	0	0	0	1	0	1	1	0	0	3
fencing	junior	female	foil	7	LBN	Lebanon	0	1994-01-13	R	1	1	1	1	0	0	0	0	0	0	0	1	0	0	1
fencing	junior	female	foil	988	MAS	Malaysia	0	1991-08-02	L	8	3	8	3	0	0	0	0	1	0	0	0	0	0	1
fencing	junior	female	foil	989	ARG	Argentina	0	1987-02-03	R	2	1	2	1	1	0	0	0	0	0	0	0	0	0	1
fencing	junior	female	foil	990	VEN	Venezuela	0	2001-11-09	L	11	4	11	4	0	0	0	0	0	0	0	0	0	1	1
fencing	junior	female	foil	991	GBR	Great Britain	1	1992-09-24	R	9	3	1	1	1	0	0	0	0	0	0	0	0	0	1
fencing	junior	female	foil	8	ALG	Algeria	0	1995-10-21	R	10	4	10	4	0	0	0	0	0	1	0	1	1	0	3
fencing	junior	female	foil	993	POR	Portugal	0	1991-09-04	R	9	3	9	3	0	0	0	1	0	0	0	0	0	0	1
fencing	junior	female	foil	994	UAE	United Arab Emirates	0	1999-10-16	L	10	4	10	4	0	0	0	0	0	0	0	0	1	0	1
fencing	junior	female	foil	995	GER	Germany	0	1990-10-04	R	10	4	10	4	0	0	0	1	0	0	0	0	0	0	1
fencing	junior	female	foil	996	CHI	Chile	0	1996-12-18	R	12	4	12	4	0	0	0	0	0	0	0	1	1	1	3
fencing	junior	female	foil	997	JPN	Japan	0	1992-05-25	L	5	2	5	2	0	0	1	0	1	1	0	0	0	0	3
fencing	junior	female	foil	998	RUS	Russia	0	1992-11-13	L	11	4	11	4	0	0	0	0	1	0	0	0	0	0	1
fencing	junior	female	foil	999	UAE	United Arab Emirates	0	1996-12-10	R	12	4	12	4	0	0	0	0	0	0	0	0	0	1	1
fencing	junior	female	foil	1000	RUS	Russia	0	1994-01-24	R	1	1	1	1	0	0	0	1	0	1	1	1	0	0	4
fencing	junior	female	foil	1001	RUS	Russia	0	1994-08-02	L	8	3	8	3	0	0	0	0	1	1	1	1	0	0	4
fencing	junior	female	foil	1002	KAZ	Kazakhstan	0	1996-04-03	R	4	2	4	2	0	0	0	0	0	0	0	1	0	0	1
fencing	junior	female	foil	1003	ISR	Israel	0	1996-02-28	R	2	1	2	1	0	0	0	0	0	1	1	0	0	0	2
fencing	junior	female	foil	1004	BLR	Belarus	0	1988-04-28	L	4	2	4	2	1	1	0	0	0	0	0	0	0	0	2
fencing	junior	female	foil	1005	EGY	Egypt	0	1994-08-28	R	8	3	8	3	0	0	0	0	1	1	0	0	0	0	2
fencing	junior	female	foil	1006	SWE	Sweden	0	1990-03-06	R	3	1	3	1	0	1	0	0	0	0	0	0	0	0	1
fencing	junior	female	foil	1007	ROU	Romania	0	1988-12-15	R	12	4	12	4	1	1	0	0	0	0	0	0	0	0	2
fencing	junior	female	foil	1008	SIN	Singapore	0	1990-10-02	R	10	4	10	4	0	0	0	1	0	0	0	0	0	0	1
fencing	junior	female	foil	1009	GER	Germany	0	1992-07-13	R	7	3	7	3	0	0	0	1	0	0	0	0	0	0	1
fencing	junior	female	foil	1010	POL	Poland	0	1989-06-15	R	6	2	6	2	1	1	1	0	0	0	0	0	0	0	3
fencing	junior	female	foil	1011	GUA	Guatemala	0	2000-08-02	R	8	3	8	3	0	0	0	0	0	0	0	0	1	1	2
fencing	junior	female	foil	1012	RUS	Russia	0	1996-02-14	R	2	1	2	1	0	0	0	0	0	0	0	1	1	1	3
fencing	junior	female	foil	1013	ITA	Italy	0	1996-05-30	R	5	2	5	2	0	0	0	0	0	0	1	1	1	0	3
fencing	junior	female	foil	31	PER	Peru	0	1996-10-31	L	10	4	10	4	0	0	0	0	0	0	0	1	1	1	3
fencing	junior	female	foil	1015	GER	Germany	0	1990-06-03	R	6	2	6	2	1	1	1	0	0	0	0	0	0	0	3
fencing	junior	female	foil	1016	ITA	Italy	0	1997-02-17	R	2	1	2	1	0	0	0	0	0	0	0	1	1	0	2
fencing	junior	female	foil	1017	JPN	Japan	0	1996-10-30	R	10	4	10	4	0	0	0	0	0	0	1	0	1	0	2
fencing	junior	female	foil	1018	ISR	Israel	0	1988-09-10	L	9	3	9	3	1	0	0	0	0	0	0	0	0	0	1
fencing	junior	female	foil	1019	FRA	France	0	1989-03-30	R	3	1	3	1	1	1	1	0	0	0	0	0	0	0	3
fencing	junior	female	foil	1020	FRA	France	0	1989-02-13	R	2	1	2	1	1	1	1	0	0	0	0	0	0	0	3
fencing	junior	female	foil	1021	ITA	Italy	0	1991-07-18	R	7	3	7	3	0	0	1	1	0	0	0	0	0	0	2
fencing	junior	female	foil	1022	HUN	Hungary	0	1996-10-17	R	10	4	10	4	0	0	0	0	0	1	1	1	1	1	5
fencing	junior	female	foil	1023	ROU	Romania	0	1993-12-20	R	12	4	12	4	0	0	0	0	1	1	1	0	0	0	3
fencing	junior	female	foil	1024	USA	United States	0	1999-01-02	R	1	1	1	1	0	0	0	0	0	0	0	0	0	1	1
fencing	junior	female	foil	1025	FRA	France	0	1989-02-05	R	2	1	2	1	0	1	1	0	0	0	0	0	0	0	2
fencing	junior	female	foil	1026	GBR	Great Britain	1	1990-11-22	R	11	4	3	1	0	0	0	1	0	0	0	0	0	0	1
fencing	junior	female	foil	1027	GER	Germany	0	1996-12-01	L	12	4	12	4	0	0	0	0	0	0	0	1	0	1	2
fencing	junior	female	foil	1028	GER	Germany	0	1991-03-05	R	3	1	3	1	0	0	1	1	1	0	0	0	0	0	3
fencing	junior	female	foil	1029	GER	Germany	0	1994-06-25	R	6	2	6	2	0	0	0	0	1	1	1	1	0	0	4
fencing	junior	female	foil	1030	HUN	Hungary	0	1988-08-16	R	8	3	8	3	1	1	0	0	0	0	0	0	0	0	2
fencing	junior	female	foil	1031	RUS	Russia	0	1998-09-28	R	9	3	9	3	0	0	0	0	0	0	0	0	0	1	1
fencing	junior	female	foil	1032	ITA	Italy	0	1989-04-17	R	4	2	4	2	1	1	1	0	0	0	0	0	0	0	3
fencing	junior	female	foil	1033	GBR	Great Britain	1	1997-09-27	R	9	3	1	1	0	0	0	0	0	0	0	0	0	1	1
fencing	junior	female	foil	1034	GER	Germany	0	1996-07-05	R	7	3	7	3	0	0	0	0	0	0	0	1	1	0	2
fencing	junior	female	foil	1035	GER	Germany	0	1992-07-01	R	7	3	7	3	0	0	1	1	1	1	0	0	0	0	4
fencing	junior	female	foil	1036	GER	Germany	0	1996-07-05	R	7	3	7	3	0	0	0	0	1	1	1	1	1	1	6
fencing	junior	female	foil	1037	GER	Germany	0	1990-01-04	R	1	1	1	1	0	0	1	0	0	0	0	0	0	0	1
fencing	junior	female	foil	1038	ITA	Italy	0	1993-01-21	R	1	1	1	1	0	0	0	1	1	1	1	0	0	0	4
fencing	junior	female	foil	1039	GBR	Great Britain	1	1990-12-06	L	12	4	4	2	1	1	0	0	0	0	0	0	0	0	2
fencing	junior	female	foil	1040	FRA	France	0	1991-01-08	R	1	1	1	1	0	0	1	0	0	0	0	0	0	0	1
fencing	junior	female	foil	1041	SIN	Singapore	0	1999-01-11	R	1	1	1	1	0	0	0	0	0	0	0	1	1	1	3
fencing	junior	female	foil	1042	SIN	Singapore	0	2000-12-15	L	12	4	12	4	0	0	0	0	0	0	0	0	1	1	2
fencing	junior	female	foil	1043	CAN	Canada	0	1992-04-01	R	4	2	4	2	0	0	1	1	0	0	0	0	0	0	2
fencing	junior	female	foil	1044	FRA	France	0	1993-03-02	R	3	1	3	1	0	0	0	0	1	1	1	0	0	0	3
fencing	junior	female	foil	87	TUN	Tunisia	0	1989-02-05	L	2	1	2	1	1	0	0	0	0	0	0	0	0	0	1
fencing	junior	female	foil	1046	ITA	Italy	0	1996-02-14	R	2	1	2	1	0	0	0	0	1	1	1	1	1	1	6
fencing	junior	female	foil	1047	ITA	Italy	0	1997-02-10	R	2	1	2	1	0	0	0	0	0	1	1	1	1	1	5
fencing	junior	female	foil	1048	ITA	Italy	0	1998-02-16	R	2	1	2	1	0	0	0	0	0	0	1	1	1	1	4
fencing	junior	female	foil	1049	ITA	Italy	0	1993-10-14	R	10	4	10	4	0	0	0	1	0	0	0	0	0	0	1
fencing	junior	female	foil	1050	UKR	Ukraine	0	1988-01-01	R	1	1	1	1	0	1	0	0	0	0	0	0	0	0	1
fencing	junior	female	foil	1051	CAN	Canada	0	1997-09-05	R	9	3	9	3	0	0	0	0	0	0	0	1	1	1	3
fencing	junior	female	foil	1052	CZE	Czech Republic	0	1993-01-06	L	1	1	1	1	0	1	1	1	1	1	1	0	0	0	6
fencing	junior	female	foil	1053	USA	United States	0	1999-06-25	L	6	2	6	2	0	0	0	0	0	0	0	0	1	1	2
fencing	junior	female	foil	1054	HUN	Hungary	0	1991-06-02	R	6	2	6	2	1	1	1	1	1	0	0	0	0	0	5
fencing	junior	female	foil	1055	GER	Germany	0	1987-06-03	L	6	2	6	2	1	0	0	0	0	0	0	0	0	0	1
fencing	junior	female	foil	1056	HUN	Hungary	0	1992-03-22	R	3	1	3	1	0	1	1	1	1	1	0	0	0	0	5
fencing	junior	female	foil	1057	GER	Germany	0	1993-03-31	R	3	1	3	1	0	0	0	0	0	1	0	0	0	0	1
fencing	junior	female	foil	1058	SVK	Slovakia	0	1997-05-28	R	5	2	5	2	0	0	0	0	0	1	1	1	1	1	5
fencing	junior	female	foil	1059	SVK	Slovakia	0	1993-02-13	R	2	1	2	1	0	0	0	1	0	0	0	0	0	0	1
fencing	junior	female	foil	1060	FRA	France	0	1995-10-26	R	10	4	10	4	0	0	0	0	0	0	0	1	1	0	2
fencing	junior	female	foil	1061	ARG	Argentina	0	1990-10-27	L	10	4	10	4	1	0	0	0	0	0	0	0	0	0	1
fencing	junior	female	foil	1062	FRA	France	0	1991-10-29	R	10	4	10	4	0	1	1	1	1	0	0	0	0	0	4
fencing	junior	female	foil	1063	USA	United States	0	1997-07-09	R	7	3	7	3	0	0	0	0	0	0	0	1	1	1	3
fencing	junior	female	foil	1064	FRA	France	0	1996-03-24	R	3	1	3	1	0	0	0	0	0	0	0	0	1	1	2
fencing	junior	female	foil	1065	POL	Poland	0	1993-06-26	R	6	2	6	2	0	0	0	0	1	1	1	0	0	0	3
fencing	junior	female	foil	1066	SVK	Slovakia	0	1993-02-01	R	2	1	2	1	0	1	1	1	1	0	0	0	0	0	4
fencing	junior	female	foil	1067	ROU	Romania	0	1997-11-21	R	11	4	11	4	0	0	0	0	0	0	1	1	1	1	4
fencing	junior	female	foil	1068	ROU	Romania	0	1996-08-03	R	8	3	8	3	0	0	0	0	0	0	1	1	1	1	4
fencing	junior	female	foil	1069	ITA	Italy	0	1989-03-11	R	3	1	3	1	1	1	1	0	0	0	0	0	0	0	3
fencing	junior	female	foil	1070	POL	Poland	0	1990-07-19	R	7	3	7	3	1	0	0	0	0	0	0	0	0	0	1
fencing	junior	female	foil	1071	ITA	Italy	0	1997-10-07	R	10	4	10	4	0	0	0	0	0	0	1	1	1	1	4
fencing	junior	female	foil	1072	BRA	Brazil	0	1988-06-21	R	6	2	6	2	0	1	0	0	0	0	0	0	0	0	1
fencing	junior	female	foil	1073	TUN	Tunisia	0	1988-12-28	L	12	4	12	4	1	1	0	0	0	0	0	0	0	0	2
fencing	junior	female	foil	1074	GRE	Greece	0	1991-10-11	R	10	4	10	4	0	1	1	1	1	0	0	0	0	0	4
fencing	junior	female	foil	1075	SRB	Serbia	0	1996-02-06	R	2	1	2	1	0	0	0	0	1	1	1	0	0	0	3
fencing	junior	female	foil	1076	BEL	Belgium	0	1993-01-02	R	1	1	1	1	0	0	0	1	0	1	0	0	0	0	2
fencing	junior	female	foil	1077	GER	Germany	0	1994-08-08	R	8	3	8	3	0	0	0	0	0	1	1	0	0	0	2
fencing	junior	female	foil	1078	GER	Germany	0	1997-04-29	R	4	2	4	2	0	0	0	0	0	0	0	0	1	1	2
fencing	junior	female	foil	1079	POL	Poland	0	1990-02-22	R	2	1	2	1	1	1	1	1	0	0	0	0	0	0	4
fencing	junior	female	foil	1080	ESP	Spain	0	1998-03-17	R	3	1	3	1	0	0	0	0	0	0	0	0	1	1	2
fencing	junior	female	foil	1081	CAN	Canada	0	1993-01-12	R	1	1	1	1	0	0	0	0	0	0	1	0	0	0	1
fencing	junior	female	foil	1082	ESP	Spain	0	1992-05-05	R	5	2	5	2	1	0	0	0	0	0	0	0	0	0	1
fencing	junior	female	foil	1083	FRA	France	0	1995-09-05	R	9	3	9	3	0	0	0	1	0	1	1	0	1	0	4
fencing	junior	female	foil	1084	UKR	Ukraine	0	2000-11-02	R	11	4	11	4	0	0	0	0	0	0	0	0	0	1	1
fencing	junior	female	foil	1085	CZE	Czech Republic	0	1995-09-07	R	9	3	9	3	0	0	0	1	0	0	0	0	0	0	1
fencing	junior	female	foil	1086	BRA	Brazil	0	1993-12-04	L	12	4	12	4	0	0	0	1	1	1	0	0	0	0	3
fencing	junior	female	foil	1087	CAN	Canada	0	1992-08-20	L	8	3	8	3	0	0	0	1	0	0	0	0	0	0	1
fencing	junior	female	foil	1088	ITA	Italy	0	1997-02-18	R	2	1	2	1	0	0	0	0	0	0	1	0	0	0	1
fencing	junior	female	foil	1089	FRA	France	0	1997-11-02	R	11	4	11	4	0	0	0	0	0	0	0	0	1	1	2
fencing	junior	female	foil	1090	CHN	China	0	1996-08-30	L	8	3	8	3	0	0	0	0	0	0	0	1	0	1	2
fencing	junior	female	foil	1091	ITA	Italy	0	1992-03-23	R	3	1	3	1	0	1	1	1	1	1	0	0	0	0	5
fencing	junior	female	foil	1092	ROU	Romania	0	1996-09-15	L	9	3	9	3	0	0	0	0	1	0	1	1	1	1	5
fencing	junior	female	foil	1093	MEX	Mexico	0	1992-05-23	L	5	2	5	2	0	1	1	0	1	0	0	0	0	0	3
fencing	junior	female	foil	1094	BRA	Brazil	0	1997-10-28	R	10	4	10	4	0	0	0	0	0	0	0	1	1	1	3
fencing	junior	female	foil	1095	ROU	Romania	0	2001-10-06	L	10	4	10	4	0	0	0	0	0	0	0	0	0	1	1
fencing	junior	female	foil	1096	CAN	Canada	0	2001-05-11	R	5	2	5	2	0	0	0	0	0	0	0	0	0	1	1
fencing	junior	female	foil	1097	USA	United States	0	1989-01-02	L	1	1	1	1	1	0	0	0	0	0	0	0	0	0	1
fencing	junior	female	foil	1098	ITA	Italy	0	1987-05-15	L	5	2	5	2	1	0	0	0	0	0	0	0	0	0	1
fencing	junior	female	foil	1099	ESA	El Salvador	0	1993-11-04	R	11	4	11	4	0	0	0	0	1	0	0	0	0	0	1
fencing	junior	female	foil	1100	ITA	Italy	0	1991-03-14	R	3	1	3	1	1	1	1	0	0	0	0	0	0	0	3
fencing	junior	female	foil	1101	MEX	Mexico	0	1998-08-25	R	8	3	8	3	0	0	0	0	0	0	1	1	1	1	4
fencing	junior	female	foil	1102	FRA	France	0	1997-09-24	R	9	3	9	3	0	0	0	0	0	0	0	1	1	1	3
fencing	junior	female	foil	1103	ESP	Spain	0	1991-06-16	R	6	2	6	2	1	0	0	0	0	0	0	0	0	0	1
fencing	junior	female	foil	1104	GUA	Guatemala	0	1997-02-09	R	2	1	2	1	0	0	0	0	0	0	0	1	0	0	1
fencing	junior	female	foil	1105	FRA	France	0	1998-12-22	R	12	4	12	4	0	0	0	0	0	0	0	0	0	1	1
fencing	junior	female	foil	1106	BRA	Brazil	0	1997-04-12	R	4	2	4	2	0	0	0	0	0	1	1	1	1	1	5
fencing	junior	female	foil	1107	ITA	Italy	0	1989-08-27	R	8	3	8	3	1	1	0	0	0	0	0	0	0	0	2
fencing	junior	female	foil	1108	SVK	Slovakia	0	1994-01-23	R	1	1	1	1	0	1	1	1	1	1	1	1	0	0	7
fencing	junior	female	foil	1109	AUT	Austria	0	1994-07-26	R	7	3	7	3	0	0	0	0	0	1	1	1	0	0	3
fencing	junior	female	foil	1110	ITA	Italy	0	1995-05-27	R	5	2	5	2	0	0	0	0	0	1	1	0	1	0	3
fencing	junior	female	foil	1111	KOR	South Korea	0	1989-03-22	R	3	1	3	1	0	0	1	0	0	0	0	0	0	0	1
fencing	junior	female	foil	1112	HKG	Hong Kong, China	0	1992-05-19	R	5	2	5	2	0	1	0	0	0	0	0	0	0	0	1
fencing	junior	female	foil	1113	USA	United States	0	1995-10-24	R	10	4	10	4	0	0	0	0	0	0	1	0	0	0	1
fencing	junior	female	foil	1114	TPE	Chinese Taipei	0	1999-04-05	R	4	2	4	2	0	0	0	0	0	0	0	0	1	0	1
fencing	junior	female	foil	1115	CAN	Canada	0	1992-04-28	R	4	2	4	2	0	0	1	1	0	0	0	0	0	0	2
fencing	junior	female	foil	1116	GBR	Great Britain	1	1996-11-08	R	11	4	3	1	0	0	0	0	0	0	0	1	1	1	3
fencing	junior	female	foil	1117	CHN	China	0	1988-01-22	L	1	1	1	1	1	1	0	0	0	0	0	0	0	0	2
fencing	junior	female	foil	1118	TPE	Chinese Taipei	0	1996-08-29	R	8	3	8	3	0	0	0	0	0	0	1	1	0	1	3
fencing	junior	female	foil	1119	CHN	China	0	1997-02-15	R	2	1	2	1	0	0	0	0	0	0	0	1	0	0	1
fencing	junior	female	foil	1120	HKG	Hong Kong, China	0	1995-12-13	R	12	4	12	4	0	0	0	0	0	1	0	0	0	0	1
fencing	junior	female	foil	1121	HKG	Hong Kong, China	0	1995-10-20	R	10	4	10	4	0	0	0	0	0	1	0	1	1	0	3
fencing	junior	female	foil	1122	TPE	Chinese Taipei	0	1996-10-29	R	10	4	10	4	0	0	0	0	0	0	0	1	0	1	2
fencing	junior	female	foil	1123	UKR	Ukraine	0	1991-04-02	R	4	2	4	2	0	1	1	1	1	0	0	0	0	0	4
fencing	junior	female	foil	1124	HKG	Hong Kong, China	0	1994-01-27	R	1	1	1	1	0	0	0	0	0	0	0	1	0	0	1
fencing	junior	female	foil	1125	USA	United States	0	1993-08-25	R	8	3	8	3	0	0	0	1	0	0	0	0	0	0	1
fencing	junior	female	foil	1126	KOR	South Korea	0	1995-05-03	R	5	2	5	2	0	0	0	0	0	0	0	0	1	0	1
fencing	junior	female	foil	1127	POL	Poland	0	1997-09-18	R	9	3	9	3	0	0	0	0	0	1	1	1	1	1	5
fencing	junior	female	foil	1128	POL	Poland	0	1995-11-07	R	11	4	11	4	0	0	0	0	1	1	1	1	1	0	5
fencing	junior	female	foil	1129	KOR	South Korea	0	1996-10-24	R	10	4	10	4	0	0	0	0	0	0	0	0	1	0	1
fencing	junior	female	foil	1130	RUS	Russia	0	1989-02-02	L	2	1	2	1	1	1	1	0	0	0	0	0	0	0	3
fencing	junior	female	foil	1131	POL	Poland	0	1992-04-08	R	4	2	4	2	0	0	1	1	1	1	0	0	0	0	4
fencing	junior	female	foil	1132	MDA	Moldova	0	1989-04-02	R	4	2	4	2	1	0	0	0	0	0	0	0	0	0	1
fencing	junior	female	foil	1133	SUI	Switzerland	0	1998-09-16	R	9	3	9	3	0	0	0	0	0	0	0	0	0	1	1
fencing	junior	female	foil	1134	ITA	Italy	0	1990-12-29	L	12	4	12	4	1	1	1	1	0	0	0	0	0	0	4
fencing	junior	female	foil	1135	ITA	Italy	0	1996-05-18	R	5	2	5	2	0	0	0	0	1	1	1	1	1	1	6
fencing	junior	female	foil	1136	FRA	France	0	1987-02-13	R	2	1	2	1	1	0	0	0	0	0	0	0	0	0	1
fencing	junior	female	foil	1137	GBR	Great Britain	1	1993-04-16	L	4	2	8	3	0	0	0	0	0	1	0	0	0	0	1
fencing	junior	female	foil	1138	GBR	Great Britain	1	1995-03-12	R	3	1	7	3	0	0	0	0	0	0	1	0	0	0	1
fencing	junior	female	foil	1139	VEN	Venezuela	0	1993-05-01	R	5	2	5	2	0	0	0	1	0	1	0	0	0	0	2
fencing	junior	female	foil	1140	VEN	Venezuela	0	1993-05-01	R	5	2	5	2	0	0	0	0	1	0	0	0	0	0	1
fencing	junior	female	foil	1141	CAN	Canada	0	1988-04-07	L	4	2	4	2	1	0	0	0	0	0	0	0	0	0	1
fencing	junior	female	foil	1142	VEN	Venezuela	0	1994-05-02	R	5	2	5	2	0	0	0	0	0	0	1	1	0	0	2
fencing	junior	female	foil	1143	GBR	Great Britain	1	1988-02-11	R	2	1	6	2	1	1	0	0	0	0	0	0	0	0	2
fencing	junior	female	foil	1144	GBR	Great Britain	1	1988-02-09	R	2	1	6	2	0	1	0	0	0	0	0	0	0	0	1
fencing	junior	female	foil	1145	GUA	Guatemala	0	1997-05-08	L	5	2	5	2	0	0	0	0	0	0	0	0	1	1	2
fencing	junior	female	foil	1146	MEX	Mexico	0	1995-10-27	L	10	4	10	4	0	0	0	0	0	0	1	1	1	0	3
fencing	junior	female	foil	1147	POR	Portugal	0	1989-12-14	R	12	4	12	4	1	0	0	0	0	0	0	0	0	0	1
fencing	junior	female	foil	1148	ECU	Ecuador	0	1999-10-26	L	10	4	10	4	0	0	0	0	0	0	0	0	0	1	1
fencing	junior	female	foil	1149	USA	United States	0	1994-03-08	R	3	1	3	1	0	0	0	0	0	1	1	0	0	0	2
fencing	junior	female	foil	1150	CAN	Canada	0	1993-03-02	L	3	1	3	1	0	0	0	1	0	0	0	0	0	0	1
fencing	junior	female	foil	1151	FRA	France	0	1995-02-09	R	2	1	2	1	0	0	0	0	0	0	1	0	0	0	1
fencing	junior	female	foil	1152	ITA	Italy	0	1992-08-06	R	8	3	8	3	1	0	1	0	1	1	0	0	0	0	4
fencing	junior	female	foil	1153	ESA	El Salvador	0	1999-07-16	R	7	3	7	3	0	0	0	0	0	0	0	1	1	0	2
fencing	junior	female	foil	1154	USA	United States	0	1997-07-24	L	7	3	7	3	0	0	0	0	0	0	1	0	0	1	2
fencing	junior	female	foil	1155	HUN	Hungary	0	1987-01-25	R	1	1	1	1	1	0	0	0	0	0	0	0	0	0	1
fencing	junior	female	foil	1156	ITA	Italy	0	1998-08-26	R	8	3	8	3	0	0	0	0	0	0	0	0	1	0	1
fencing	junior	female	foil	1157	ROU	Romania	0	1991-06-11	R	6	2	6	2	0	1	0	1	0	0	0	0	0	0	2
fencing	junior	female	foil	1158	POL	Poland	0	1995-04-28	R	4	2	4	2	0	0	0	0	0	1	1	1	0	0	3
fencing	junior	female	foil	1159	BRA	Brazil	0	1993-09-19	R	9	3	9	3	0	1	0	0	1	1	1	0	0	0	4
fencing	junior	female	foil	1160	CAN	Canada	0	1990-09-15	R	9	3	9	3	1	0	0	0	0	0	0	0	0	0	1
fencing	junior	female	foil	1161	CRO	Croatia	0	1993-06-04	R	6	2	6	2	0	0	0	0	1	1	1	0	0	0	3
fencing	junior	female	foil	1162	ROU	Romania	0	1996-01-05	R	1	1	1	1	0	0	0	0	0	0	1	1	1	0	3
fencing	junior	female	foil	1163	RUS	Russia	0	1997-09-29	R	9	3	9	3	0	0	0	0	0	0	0	0	1	0	1
fencing	junior	female	foil	1164	PUR	Puerto Rico	0	1996-01-07	L	1	1	1	1	0	0	0	0	0	1	1	0	0	0	2
fencing	junior	female	foil	1165	EGY	Egypt	0	1994-01-03	R	1	1	1	1	0	0	0	0	1	0	0	0	0	0	1
fencing	junior	female	foil	1166	GER	Germany	0	1992-05-07	R	5	2	5	2	0	1	0	0	0	0	0	0	0	0	1
fencing	junior	female	foil	1167	ITA	Italy	0	1989-08-25	L	8	3	8	3	1	1	1	0	0	0	0	0	0	0	3
fencing	junior	female	foil	1168	ITA	Italy	0	1993-05-28	R	5	2	5	2	0	0	1	0	1	0	1	0	0	0	3
fencing	junior	female	foil	1169	GBR	Great Britain	1	1992-08-24	L	8	3	12	4	0	0	0	0	0	1	0	0	0	0	1
fencing	junior	female	foil	1170	ITA	Italy	0	1998-03-30	R	3	1	3	1	0	0	0	0	0	0	0	1	1	0	2
fencing	junior	female	foil	1171	GBR	Great Britain	1	1989-06-29	R	6	2	10	4	1	1	0	0	0	0	0	0	0	0	2
fencing	junior	female	foil	1172	UKR	Ukraine	0	1991-01-24	R	1	1	1	1	0	1	1	1	1	0	0	0	0	0	4
fencing	junior	female	foil	1173	BLR	Belarus	0	1994-09-09	R	9	3	9	3	0	0	0	0	0	0	1	0	0	0	1
fencing	junior	female	foil	1174	UKR	Ukraine	0	1998-03-09	R	3	1	3	1	0	0	0	0	0	0	0	0	1	1	2
fencing	junior	female	foil	1175	RUS	Russia	0	1990-03-10	R	3	1	3	1	1	1	0	1	0	0	0	0	0	0	3
fencing	junior	female	foil	1176	USA	United States	0	1999-06-28	R	6	2	6	2	0	0	0	0	0	0	0	1	1	1	3
fencing	junior	female	foil	1177	BEL	Belgium	0	1992-12-14	L	12	4	12	4	0	0	0	1	1	0	0	0	0	0	2
fencing	junior	female	foil	1178	AUT	Austria	0	1989-08-10	R	8	3	8	3	0	1	0	0	0	0	0	0	0	0	1
fencing	junior	female	foil	1179	ITA	Italy	0	1989-08-30	L	8	3	8	3	1	1	1	0	0	0	0	0	0	0	3
fencing	junior	female	foil	1180	ESP	Spain	0	1997-12-12	R	12	4	12	4	0	0	0	0	0	0	0	0	1	1	2
fencing	junior	female	foil	1181	GBR	Great Britain	1	1995-12-08	L	12	4	4	2	0	0	0	0	0	0	0	1	0	0	1
fencing	junior	female	foil	1182	ITA	Italy	0	1997-05-16	R	5	2	5	2	0	0	0	0	0	1	1	1	0	0	3
fencing	junior	female	foil	1183	HUN	Hungary	0	1991-08-17	R	8	3	8	3	0	0	1	1	1	0	0	0	0	0	3
fencing	junior	female	foil	1184	SEN	Senegal	0	1992-01-22	R	1	1	1	1	0	0	0	0	0	1	0	0	0	0	1
fencing	junior	female	foil	1185	POL	Poland	0	1996-07-29	L	7	3	7	3	0	0	0	0	1	1	1	1	1	1	6
fencing	junior	female	foil	1186	VIE	Vietnam	0	1996-02-09	R	2	1	2	1	0	0	0	0	0	0	0	0	1	1	2
fencing	junior	female	foil	222	PER	Peru	0	1991-08-13	L	8	3	8	3	1	1	0	0	0	0	0	0	0	0	2
fencing	junior	female	foil	1188	SWE	Sweden	0	1994-06-21	L	6	2	6	2	0	1	1	0	1	0	0	0	0	0	3
fencing	junior	female	foil	1189	USA	United States	0	1994-07-18	R	7	3	7	3	0	0	0	0	1	1	1	1	0	0	4
fencing	junior	female	foil	1190	FRA	France	0	1997-06-08	R	6	2	6	2	0	0	0	0	0	0	1	1	1	1	4
fencing	junior	female	foil	1191	FRA	France	0	1992-05-18	R	5	2	5	2	0	0	0	0	1	0	0	0	0	0	1
fencing	junior	female	foil	1192	ROU	Romania	0	1989-08-11	R	8	3	8	3	1	1	1	0	0	0	0	0	0	0	3
fencing	junior	female	foil	1193	CAN	Canada	0	1991-11-29	L	11	4	11	4	0	0	0	1	0	0	0	0	0	0	1
fencing	junior	female	foil	1194	USA	United States	0	1990-06-05	R	6	2	6	2	0	0	1	0	0	0	0	0	0	0	1
fencing	junior	female	foil	1195	IRL	Ireland	0	1995-09-27	R	9	3	9	3	0	0	0	0	0	0	0	0	1	0	1
fencing	junior	female	foil	1196	ISR	Israel	0	1996-07-15	L	7	3	7	3	0	0	0	0	0	1	0	0	0	1	2
fencing	junior	female	foil	1197	UKR	Ukraine	0	1996-02-24	R	2	1	2	1	0	0	0	0	0	0	1	0	0	0	1
fencing	junior	female	foil	1198	RUS	Russia	0	1994-02-23	R	2	1	2	1	0	0	0	0	0	0	1	1	0	0	2
fencing	junior	female	foil	1199	POL	Poland	0	1989-05-27	R	5	2	5	2	0	1	0	0	0	0	0	0	0	0	1
fencing	junior	female	foil	1200	GER	Germany	0	1999-10-04	L	10	4	10	4	0	0	0	0	0	0	0	1	1	1	3
fencing	junior	female	foil	1201	HUN	Hungary	0	1998-02-05	R	2	1	2	1	0	0	0	0	0	0	0	0	1	0	1
fencing	junior	female	foil	1202	EGY	Egypt	0	1991-05-04	R	5	2	5	2	1	1	1	0	1	0	0	0	0	0	4
fencing	junior	female	foil	1203	FRA	France	0	1991-11-22	R	11	4	11	4	0	0	1	0	0	0	0	0	0	0	1
fencing	junior	female	foil	1204	EGY	Egypt	0	1991-09-14	R	9	3	9	3	0	0	1	0	1	0	0	0	0	0	2
fencing	junior	female	foil	1205	RUS	Russia	0	1991-02-22	R	2	1	2	1	0	0	1	1	1	0	0	0	0	0	3
fencing	junior	female	foil	243	ALG	Algeria	0	1993-05-15	R	5	2	5	2	0	0	0	0	0	1	1	0	0	0	2
fencing	junior	female	foil	1207	GER	Germany	0	1988-09-01	R	9	3	9	3	1	1	0	0	0	0	0	0	0	0	2
fencing	junior	female	foil	1208	EGY	Egypt	0	1999-04-11	L	4	2	4	2	0	0	0	0	0	0	0	1	1	1	3
fencing	junior	female	foil	1209	USA	United States	0	1987-02-16	R	2	1	2	1	1	0	0	0	0	0	0	0	0	0	1
fencing	junior	female	foil	1210	ITA	Italy	0	1988-06-06	L	6	2	6	2	1	1	0	0	0	0	0	0	0	0	2
fencing	junior	female	foil	1211	ESP	Spain	0	1988-04-27	R	4	2	4	2	1	1	0	0	0	0	0	0	0	0	2
fencing	junior	female	foil	1212	ARG	Argentina	0	1998-08-06	R	8	3	8	3	0	0	0	0	0	0	0	1	0	0	1
fencing	junior	female	foil	1213	AUT	Austria	0	1989-12-30	R	12	4	12	4	1	1	1	0	0	0	0	0	0	0	3
fencing	junior	female	foil	1214	HUN	Hungary	0	1990-05-21	R	5	2	5	2	1	1	1	1	0	0	0	0	0	0	4
fencing	junior	female	foil	1215	FRA	France	0	1991-03-30	R	3	1	3	1	0	0	1	0	1	0	0	0	0	0	2
fencing	junior	female	foil	1216	RUS	Russia	0	1994-05-24	R	5	2	5	2	0	0	0	1	0	1	1	1	0	0	4
fencing	junior	female	foil	1217	USA	United States	0	1993-01-27	R	1	1	1	1	0	0	0	1	0	0	0	0	0	0	1
fencing	junior	female	foil	1218	GER	Germany	0	1992-07-28	R	7	3	7	3	0	1	1	1	1	1	0	0	0	0	5
fencing	junior	female	foil	1219	USA	United States	0	1998-04-08	R	4	2	4	2	0	0	0	0	0	0	0	0	1	1	2
fencing	junior	female	foil	1220	TUN	Tunisia	0	1997-11-22	R	11	4	11	4	0	0	0	0	0	0	0	0	1	0	1
fencing	junior	female	foil	1221	MEX	Mexico	0	1990-10-16	R	10	4	10	4	0	0	0	1	0	0	0	0	0	0	1
fencing	junior	female	foil	1222	KAZ	Kazakhstan	0	1987-12-04	R	12	4	12	4	1	0	0	0	0	0	0	0	0	0	1
fencing	junior	female	foil	1223	PUR	Puerto Rico	0	1990-11-28	R	11	4	11	4	1	1	0	0	0	0	0	0	0	0	2
fencing	junior	female	foil	1224	GBR	Great Britain	1	1996-03-21	R	3	1	7	3	0	0	0	0	0	0	0	1	1	1	3
fencing	junior	female	foil	1225	CAN	Canada	0	1998-12-09	R	12	4	12	4	0	0	0	0	0	0	0	0	0	1	1
fencing	junior	female	foil	1226	GER	Germany	0	1988-03-15	R	3	1	3	1	0	1	0	0	0	0	0	0	0	0	1
fencing	junior	female	foil	1227	CHI	Chile	0	1991-04-26	R	4	2	4	2	1	1	0	1	1	0	0	0	0	0	4
fencing	junior	female	foil	1228	HUN	Hungary	0	1988-10-31	R	10	4	10	4	1	1	0	0	0	0	0	0	0	0	2
fencing	junior	female	foil	1229	CAN	Canada	0	1988-08-09	R	8	3	8	3	1	0	0	0	0	0	0	0	0	0	1
fencing	junior	female	foil	1230	FRA	France	0	1988-04-02	R	4	2	4	2	1	1	0	0	0	0	0	0	0	0	2
fencing	junior	female	foil	1231	GER	Germany	0	1998-03-20	L	3	1	3	1	0	0	0	0	0	0	0	0	1	1	2
fencing	junior	female	foil	1232	POL	Poland	0	1997-10-07	R	10	4	10	4	0	0	0	0	0	0	0	0	1	0	1
fencing	junior	female	foil	1233	POL	Poland	0	1997-10-07	R	10	4	10	4	0	0	0	0	0	0	0	1	0	0	1
fencing	junior	female	foil	293	ITA	Italy	0	1992-08-07	R	8	3	8	3	1	0	0	0	0	0	0	0	0	0	1
fencing	junior	female	foil	1235	CRO	Croatia	0	1991-07-13	R	7	3	7	3	0	1	0	0	0	0	0	0	0	0	1
fencing	junior	female	foil	1236	CHN	China	0	1996-01-27	R	1	1	1	1	0	0	0	0	0	0	0	0	1	1	2
fencing	junior	female	foil	1237	RUS	Russia	0	1988-05-18	L	5	2	5	2	1	1	0	0	0	0	0	0	0	0	2
fencing	junior	female	foil	1238	RUS	Russia	0	1989-10-07	R	10	4	10	4	0	0	1	0	0	0	0	0	0	0	1
fencing	junior	female	foil	1239	USA	United States	0	1994-12-09	R	12	4	12	4	0	0	1	1	0	0	0	0	0	0	2
fencing	junior	female	foil	1240	USA	United States	0	1993-09-19	R	9	3	9	3	0	0	0	0	1	1	0	0	0	0	2
fencing	junior	female	foil	1241	CHI	Chile	0	1987-12-16	L	12	4	12	4	1	0	0	0	0	0	0	0	0	0	1
fencing	junior	female	foil	1242	GUA	Guatemala	0	1999-08-01	L	8	3	8	3	0	0	0	0	0	0	0	0	1	0	1
fencing	junior	female	foil	1243	ESP	Spain	0	1997-10-23	R	10	4	10	4	0	0	0	0	0	0	0	0	0	1	1
fencing	junior	female	foil	1244	RUS	Russia	0	1995-12-08	R	12	4	12	4	0	0	0	0	0	0	1	1	1	0	3
fencing	junior	female	foil	1245	KAZ	Kazakhstan	0	1988-05-06	R	5	2	5	2	0	1	0	0	0	0	0	0	0	0	1
fencing	junior	female	foil	1246	CAN	Canada	0	1989-04-17	R	4	2	4	2	1	0	0	0	0	0	0	0	0	0	1
fencing	junior	female	foil	1247	FRA	France	0	1987-01-18	R	1	1	1	1	1	0	0	0	0	0	0	0	0	0	1
fencing	junior	female	foil	1248	FRA	France	0	1994-04-12	R	4	2	4	2	0	0	0	0	0	0	1	0	0	0	1
fencing	junior	female	foil	1249	USA	United States	0	1992-09-05	R	9	3	9	3	1	0	1	0	0	0	0	0	0	0	2
fencing	junior	female	foil	1250	NED	Netherlands	0	1988-08-30	L	8	3	8	3	1	1	0	0	0	0	0	0	0	0	2
fencing	junior	female	foil	1251	NED	Netherlands	0	1989-07-09	L	7	3	7	3	0	1	1	0	0	0	0	0	0	0	2
fencing	junior	female	foil	1252	IRI	Iran	0	1995-06-21	L	6	2	6	2	0	0	0	0	0	0	0	1	1	0	2
fencing	junior	female	foil	1253	ALG	Algeria	0	1999-10-05	R	10	4	10	4	0	0	0	0	0	0	0	0	1	1	2
fencing	junior	female	foil	1254	TUN	Tunisia	0	2000-04-09	L	4	2	4	2	0	0	0	0	0	0	0	0	0	1	1
fencing	junior	female	foil	1255	VEN	Venezuela	0	1996-02-13	R	2	1	2	1	0	0	0	0	0	0	0	1	0	0	1
fencing	junior	female	foil	1256	VEN	Venezuela	0	1993-09-07	R	9	3	9	3	0	0	0	0	1	1	1	0	0	0	3
fencing	junior	female	foil	1257	KOR	South Korea	0	1996-01-09	L	1	1	1	1	0	0	0	0	0	0	0	0	1	0	1
fencing	junior	female	foil	1258	VEN	Venezuela	0	1990-07-30	R	7	3	7	3	0	1	0	1	0	0	0	0	0	0	2
fencing	junior	female	foil	1259	CAN	Canada	0	1990-09-18	R	9	3	9	3	0	0	1	0	0	0	0	0	0	0	1
fencing	junior	female	foil	1260	GER	Germany	0	1991-08-18	R	8	3	8	3	0	1	0	0	0	0	0	0	0	0	1
fencing	junior	female	foil	1261	GEO	Georgia	0	1996-08-24	R	8	3	8	3	0	0	0	0	0	0	1	1	1	1	4
fencing	junior	female	foil	1262	CAN	Canada	0	1994-04-17	R	4	2	4	2	0	1	1	1	1	1	1	1	0	0	7
fencing	junior	female	foil	1263	USA	United States	0	1994-05-18	R	5	2	5	2	0	0	0	0	0	1	0	0	0	0	1
fencing	junior	female	foil	1264	POL	Poland	0	1994-06-04	R	6	2	6	2	0	0	1	1	1	1	1	1	0	0	6
fencing	junior	female	foil	1265	GER	Germany	0	1992-03-20	R	3	1	3	1	0	0	1	1	1	1	0	0	0	0	4
fencing	junior	female	foil	1266	RUS	Russia	0	1998-04-22	R	4	2	4	2	0	0	0	0	0	0	0	0	0	1	1
fencing	junior	female	foil	1267	RUS	Russia	0	1995-05-03	R	5	2	5	2	0	0	0	0	0	0	1	1	1	0	3
fencing	junior	female	foil	1268	HUN	Hungary	0	1994-01-06	R	1	1	1	1	0	0	1	1	1	1	1	1	0	0	6
fencing	junior	female	foil	1269	POR	Portugal	0	1988-03-21	R	3	1	3	1	1	0	0	0	0	0	0	0	0	0	1
fencing	junior	female	foil	1270	CHN	China	0	1996-01-19	R	1	1	1	1	0	0	0	0	1	0	0	0	1	0	2
fencing	junior	female	foil	1271	ARG	Argentina	0	2000-04-01	R	4	2	4	2	0	0	0	0	0	0	0	1	0	1	2
fencing	junior	female	foil	1272	MEX	Mexico	0	1994-02-11	R	2	1	2	1	0	0	0	1	0	0	1	0	0	0	2
fencing	junior	female	foil	1273	POL	Poland	0	1993-07-23	R	7	3	7	3	0	0	0	0	0	1	0	0	0	0	1
fencing	junior	female	foil	1274	FRA	France	0	1988-02-19	R	2	1	2	1	1	1	0	0	0	0	0	0	0	0	2
fencing	junior	female	foil	1275	CAN	Canada	0	1990-09-26	R	9	3	9	3	1	0	0	0	0	0	0	0	0	0	1
fencing	junior	female	foil	1276	FRA	France	0	1992-10-20	R	10	4	10	4	0	0	0	0	1	1	0	0	0	0	2
fencing	junior	female	foil	1277	FRA	France	0	1989-09-26	R	9	3	9	3	0	1	0	0	0	0	0	0	0	0	1
fencing	junior	female	foil	1278	VEN	Venezuela	0	1996-04-11	L	4	2	4	2	0	0	0	0	0	0	0	1	1	0	2
fencing	junior	female	foil	1279	BEL	Belgium	0	1989-07-12	R	7	3	7	3	1	1	1	0	0	0	0	0	0	0	3
fencing	junior	female	foil	1280	BEL	Belgium	0	1987-05-01	R	5	2	5	2	1	0	0	0	0	0	0	0	0	0	1
fencing	junior	female	foil	1281	CAN	Canada	0	1994-04-18	R	4	2	4	2	0	0	1	1	0	1	1	1	0	0	5
fencing	junior	female	foil	1282	COL	Colombia	0	1997-09-13	R	9	3	9	3	0	0	0	0	0	0	0	0	0	1	1
fencing	junior	female	foil	1283	ITA	Italy	0	1996-09-12	L	9	3	9	3	0	0	0	0	0	0	0	1	0	0	1
fencing	junior	female	foil	350	ITA	Italy	0	1992-01-28	R	1	1	1	1	1	0	0	0	0	0	0	0	0	0	1
fencing	junior	female	foil	1285	ITA	Italy	0	1995-09-28	L	9	3	9	3	0	0	0	0	0	0	1	0	0	0	1
fencing	junior	female	foil	1286	FRA	France	0	1997-04-08	R	4	2	4	2	0	0	0	0	0	0	0	1	1	1	3
fencing	junior	female	foil	1287	TUR	Turkey	0	1988-11-16	R	11	4	11	4	1	0	0	0	0	0	0	0	0	0	1
fencing	junior	female	foil	1288	POL	Poland	0	1991-02-25	R	2	1	2	1	0	0	0	1	1	0	0	0	0	0	2
fencing	junior	female	foil	1289	HUN	Hungary	0	1990-02-05	R	2	1	2	1	1	1	1	0	0	0	0	0	0	0	3
fencing	junior	female	foil	1290	GER	Germany	0	1988-02-08	R	2	1	2	1	1	0	0	0	0	0	0	0	0	0	1
fencing	junior	female	foil	1291	HUN	Hungary	0	2000-10-03	R	10	4	10	4	0	0	0	0	0	0	0	0	0	1	1
fencing	junior	female	foil	1292	HUN	Hungary	0	1995-11-24	R	11	4	11	4	0	0	1	1	0	1	1	0	1	0	5
fencing	junior	female	foil	1293	GER	Germany	0	1996-11-25	R	11	4	11	4	0	0	0	0	0	0	0	1	0	0	1
fencing	junior	female	foil	1294	GER	Germany	0	1992-12-05	L	12	4	12	4	0	0	0	1	0	1	0	0	0	0	2
fencing	junior	female	foil	1295	ISR	Israel	0	1996-09-01	R	9	3	9	3	0	0	0	0	1	0	0	0	1	1	3
fencing	junior	female	foil	1296	GBR	Great Britain	1	1992-10-05	R	10	4	2	1	0	0	0	0	1	1	0	0	0	0	2
fencing	junior	female	foil	1297	SVK	Slovakia	0	1987-12-06	R	12	4	12	4	1	0	0	0	0	0	0	0	0	0	1
fencing	junior	female	foil	1298	CAN	Canada	0	1995-01-14	L	1	1	1	1	0	0	0	1	1	1	1	1	1	0	6
fencing	junior	female	foil	1299	POL	Poland	0	1992-05-21	R	5	2	5	2	0	1	1	1	1	1	0	0	0	0	5
fencing	junior	female	foil	1300	BLR	Belarus	0	1987-03-16	L	3	1	3	1	1	0	0	0	0	0	0	0	0	0	1
fencing	junior	female	foil	1301	CZE	Czech Republic	0	1996-01-14	R	1	1	1	1	0	0	0	0	0	0	0	0	0	1	1
fencing	junior	female	foil	1302	AUS	Australia	0	1998-03-26	R	3	1	3	1	0	0	0	0	0	0	0	0	1	0	1
fencing	junior	female	foil	1303	FRA	France	0	1993-01-09	R	1	1	1	1	0	0	0	0	0	1	0	0	0	0	1
fencing	junior	female	foil	1304	NZL	New Zealand	0	1997-10-21	R	10	4	10	4	0	0	0	0	0	0	0	0	1	0	1
fencing	junior	female	foil	1305	CZE	Czech Republic	0	1998-06-14	R	6	2	6	2	0	0	0	0	0	0	0	0	0	1	1
fencing	junior	female	foil	1306	USA	United States	0	1990-07-20	R	7	3	7	3	0	1	0	0	0	0	0	0	0	0	1
fencing	junior	female	foil	1307	SVK	Slovakia	0	1995-05-12	R	5	2	5	2	0	0	0	0	1	1	1	0	0	0	3
fencing	junior	female	foil	367	POR	Portugal	0	1991-04-19	R	4	2	4	2	1	0	0	0	0	0	0	0	0	0	1
fencing	junior	female	foil	1309	MEX	Mexico	0	1994-03-30	R	3	1	3	1	0	0	0	0	0	1	0	1	0	0	2
fencing	junior	female	foil	1310	MEX	Mexico	0	1991-03-04	R	3	1	3	1	0	1	1	0	0	0	0	0	0	0	2
fencing	junior	female	foil	1311	VEN	Venezuela	0	1991-01-27	R	1	1	1	1	0	1	0	0	0	0	0	0	0	0	1
fencing	junior	female	foil	1312	FRA	France	0	1990-12-07	R	12	4	12	4	0	1	1	1	0	0	0	0	0	0	3
fencing	junior	female	foil	1313	USA	United States	0	1993-02-05	R	2	1	2	1	0	0	0	1	0	0	0	0	0	0	1
fencing	junior	female	foil	1314	JPN	Japan	0	1990-09-29	R	9	3	9	3	0	0	1	0	0	0	0	0	0	0	1
fencing	junior	female	foil	1315	DEN	Denmark	0	1991-01-10	R	1	1	1	1	0	0	1	0	0	0	0	0	0	0	1
fencing	junior	female	foil	1316	GER	Germany	0	1997-08-13	R	8	3	8	3	0	0	0	0	0	0	0	1	0	0	1
fencing	junior	female	foil	1317	USA	United States	0	1992-03-28	R	3	1	3	1	0	0	1	0	0	0	0	0	0	0	1
fencing	junior	female	foil	1318	ISV	Virgin Islands	0	1991-10-19	R	10	4	10	4	1	0	1	0	0	0	0	0	0	0	2
fencing	junior	female	foil	1319	GER	Germany	0	1991-03-22	R	3	1	3	1	0	1	1	0	0	0	0	0	0	0	2
fencing	junior	female	foil	1320	KOR	South Korea	0	1988-11-30	R	11	4	11	4	0	1	0	0	0	0	0	0	0	0	1
fencing	junior	female	foil	384	CAN	Canada	0	1993-07-28	R	7	3	7	3	0	0	1	1	0	0	0	0	0	0	2
fencing	junior	female	foil	1322	HUN	Hungary	0	1988-08-06	R	8	3	8	3	1	1	0	0	0	0	0	0	0	0	2
fencing	junior	female	foil	1323	TUN	Tunisia	0	1994-09-06	L	9	3	9	3	0	0	0	1	0	0	0	0	0	0	1
fencing	junior	female	foil	1324	PHI	Philippines	0	1990-11-01	R	11	4	11	4	0	1	0	0	0	0	0	0	0	0	1
fencing	junior	female	foil	1325	CHN	China	0	1997-03-26	R	3	1	3	1	0	0	0	0	0	0	0	1	0	0	1
fencing	junior	female	foil	1326	CHN	China	0	1994-05-06	R	5	2	5	2	0	0	0	0	0	1	0	1	0	0	2
fencing	junior	female	foil	1327	GER	Germany	0	1990-10-05	R	10	4	10	4	1	1	0	1	0	0	0	0	0	0	3
fencing	junior	female	foil	1328	FRA	France	0	1987-01-19	R	1	1	1	1	1	0	0	0	0	0	0	0	0	0	1
fencing	junior	female	foil	1329	CHN	China	0	1996-01-19	L	1	1	1	1	0	0	0	0	0	0	0	0	1	1	2
fencing	junior	female	foil	1330	CAN	Canada	0	1996-01-27	R	1	1	1	1	0	0	0	0	0	1	0	0	0	0	1
fencing	junior	female	foil	1331	ARG	Argentina	0	1993-10-27	R	10	4	10	4	0	0	0	1	1	1	1	0	0	0	4
fencing	junior	female	foil	1332	RUS	Russia	0	1997-12-14	L	12	4	12	4	0	0	0	0	0	0	0	0	0	1	1
fencing	junior	female	foil	1333	EGY	Egypt	0	1995-06-14	R	6	2	6	2	0	0	0	0	0	1	0	0	0	0	1
fencing	junior	female	foil	1334	ROU	Romania	0	1992-03-18	R	3	1	3	1	0	0	1	1	1	0	0	0	0	0	3
fencing	junior	female	foil	1335	CHI	Chile	0	2000-04-07	R	4	2	4	2	0	0	0	0	0	0	0	0	0	1	1
fencing	junior	female	foil	1336	JPN	Japan	0	1996-05-29	R	5	2	5	2	0	0	0	0	0	0	1	1	1	1	4
fencing	junior	female	foil	1337	RUS	Russia	0	1990-03-21	R	3	1	3	1	0	1	1	1	0	0	0	0	0	0	3
fencing	junior	female	foil	1338	TUN	Tunisia	0	1991-03-26	R	3	1	3	1	0	1	0	0	0	0	0	0	0	0	1
fencing	junior	female	foil	1339	NED	Netherlands	0	1996-04-19	R	4	2	4	2	0	0	0	0	0	1	1	0	0	0	2
fencing	junior	female	foil	1340	CZE	Czech Republic	0	1991-02-28	R	2	1	2	1	0	0	0	1	1	0	0	0	0	0	2
fencing	junior	female	foil	1341	KOR	South Korea	0	1998-11-17	R	11	4	11	4	0	0	0	0	0	0	0	0	0	1	1
fencing	junior	female	foil	1342	KOR	South Korea	0	1993-12-06	L	12	4	12	4	0	0	0	0	0	1	0	0	0	0	1
fencing	junior	female	foil	1343	KOR	South Korea	0	1988-06-14	L	6	2	6	2	1	1	0	0	0	0	0	0	0	0	2
fencing	junior	female	foil	1344	USA	United States	0	1990-05-29	R	5	2	5	2	0	0	1	0	0	0	0	0	0	0	1
fencing	junior	female	foil	1345	POL	Poland	0	1991-01-05	R	1	1	1	1	0	1	1	0	1	0	0	0	0	0	3
fencing	junior	female	foil	1346	POL	Poland	0	1992-05-05	R	5	2	5	2	0	1	1	1	1	1	0	0	0	0	5
fencing	junior	female	foil	1347	DEN	Denmark	0	1999-11-02	R	11	4	11	4	0	0	0	0	0	0	0	0	0	1	1
fencing	junior	female	foil	1348	NED	Netherlands	0	1991-06-15	R	6	2	6	2	0	1	0	0	0	0	0	0	0	0	1
fencing	junior	female	foil	1349	FRA	France	0	1995-03-26	R	3	1	3	1	0	0	0	1	1	1	1	1	1	0	6
fencing	junior	female	foil	1350	HUN	Hungary	0	1989-06-13	R	6	2	6	2	0	0	1	0	0	0	0	0	0	0	1
fencing	junior	female	foil	1351	KAZ	Kazakhstan	0	1989-04-30	R	4	2	4	2	0	1	1	0	0	0	0	0	0	0	2
fencing	junior	female	foil	1352	RUS	Russia	0	1997-03-14	R	3	1	3	1	0	0	0	0	0	0	0	0	0	1	1
fencing	junior	female	foil	1353	POL	Poland	0	1991-07-14	R	7	3	7	3	0	1	0	0	1	0	0	0	0	0	2
fencing	junior	female	foil	1354	HUN	Hungary	0	1997-01-21	R	1	1	1	1	0	0	0	0	0	0	0	0	1	0	1
fencing	junior	female	foil	1355	JPN	Japan	0	1996-11-27	R	11	4	11	4	0	0	0	0	0	1	0	1	1	1	4
fencing	junior	female	foil	1356	TUR	Turkey	0	1995-07-25	R	7	3	7	3	0	0	0	0	1	0	0	0	0	0	1
fencing	junior	female	foil	1357	TUR	Turkey	0	1993-06-20	R	6	2	6	2	0	0	0	0	0	1	1	0	0	0	2
fencing	junior	female	foil	1358	KAZ	Kazakhstan	0	1996-02-17	L	2	1	2	1	0	0	0	0	0	0	0	0	1	1	2
fencing	junior	female	foil	1359	UKR	Ukraine	0	1988-07-27	R	7	3	7	3	1	1	0	0	0	0	0	0	0	0	2
fencing	junior	female	foil	1360	RUS	Russia	0	1987-06-25	L	6	2	6	2	1	0	0	0	0	0	0	0	0	0	1
fencing	junior	female	foil	1361	IND	India	0	1998-07-05	L	7	3	7	3	0	0	0	0	0	0	0	0	0	1	1
fencing	junior	female	foil	1362	JPN	Japan	0	1993-06-15	L	6	2	6	2	0	0	0	0	0	1	1	0	0	0	2
fencing	junior	female	foil	1363	RUS	Russia	0	1990-05-06	L	5	2	5	2	1	1	1	1	0	0	0	0	0	0	4
fencing	junior	female	foil	1364	GER	Germany	0	1989-11-15	R	11	4	11	4	1	1	1	0	0	0	0	0	0	0	3
fencing	junior	female	foil	1365	HKG	Hong Kong, China	0	1999-10-14	R	10	4	10	4	0	0	0	0	0	0	0	0	0	1	1
fencing	junior	female	foil	1366	ISR	Israel	0	1989-02-10	R	2	1	2	1	1	0	0	0	0	0	0	0	0	0	1
fencing	junior	female	foil	1367	ALG	Algeria	0	1991-08-29	R	8	3	8	3	0	1	1	1	1	0	0	0	0	0	4
fencing	junior	female	foil	1368	ALG	Algeria	0	1989-05-03	R	5	2	5	2	0	0	1	0	0	0	0	0	0	0	1
fencing	junior	female	foil	1369	USA	United States	0	1992-06-26	R	6	2	6	2	0	0	1	1	0	0	0	0	0	0	2
fencing	junior	female	foil	1370	USA	United States	0	1994-06-15	R	6	2	6	2	0	0	1	1	1	1	1	1	0	0	6
fencing	junior	female	foil	1371	JPN	Japan	0	1997-02-22	L	2	1	2	1	0	0	0	0	0	0	0	0	1	1	2
fencing	junior	female	foil	1372	KOR	South Korea	0	1992-09-24	L	9	3	9	3	0	0	0	0	1	0	0	0	0	0	1
fencing	junior	female	foil	1373	KOR	South Korea	0	1998-12-15	R	12	4	12	4	0	0	0	0	0	0	0	0	0	1	1
fencing	junior	female	foil	1374	KOR	South Korea	0	1995-10-20	R	10	4	10	4	0	0	0	0	0	0	1	1	1	0	3
fencing	junior	female	foil	1375	KOR	South Korea	0	1995-05-29	R	5	2	5	2	0	0	0	0	0	0	1	1	1	0	3
fencing	junior	female	foil	1376	KOR	South Korea	0	1992-12-09	R	12	4	12	4	0	0	0	1	1	0	0	0	0	0	2
fencing	junior	female	foil	1377	KOR	South Korea	0	1996-01-13	R	1	1	1	1	0	0	0	0	0	0	0	0	0	1	1
fencing	junior	female	foil	1378	KOR	South Korea	0	1990-03-27	R	3	1	3	1	0	0	1	0	0	0	0	0	0	0	1
fencing	junior	female	foil	1379	GBR	Great Britain	1	1995-05-11	R	5	2	9	3	0	0	0	0	1	1	1	1	0	0	4
fencing	junior	female	foil	1380	GER	Germany	0	1996-05-08	R	5	2	5	2	0	0	0	0	0	0	1	1	0	1	3
fencing	junior	female	foil	1381	INA	Indonesia	0	1997-06-16	R	6	2	6	2	0	0	0	0	0	0	0	0	1	0	1
fencing	junior	female	foil	1382	RUS	Russia	0	1989-01-11	R	1	1	1	1	1	1	1	0	0	0	0	0	0	0	3
fencing	junior	female	foil	1383	GER	Germany	0	1999-12-25	R	12	4	12	4	0	0	0	0	0	0	0	0	0	1	1
fencing	junior	female	foil	1384	GER	Germany	0	1995-04-15	R	4	2	4	2	0	0	0	0	0	0	0	1	1	0	2
fencing	junior	female	foil	1385	GER	Germany	0	1996-09-16	R	9	3	9	3	0	0	0	0	0	1	1	1	1	1	5
fencing	junior	female	foil	1386	SWE	Sweden	0	1988-09-14	L	9	3	9	3	1	1	0	0	0	0	0	0	0	0	2
fencing	junior	female	foil	1387	GER	Germany	0	1989-05-31	R	5	2	5	2	0	1	1	0	0	0	0	0	0	0	2
fencing	junior	female	foil	1388	CAN	Canada	0	1991-02-23	R	2	1	2	1	1	0	1	1	0	0	0	0	0	0	3
fencing	junior	female	foil	1389	UKR	Ukraine	0	1995-01-03	R	1	1	1	1	0	0	0	0	0	0	0	1	0	0	1
fencing	junior	female	foil	1390	USA	United States	0	1994-10-22	R	10	4	10	4	0	0	0	0	0	0	1	0	0	0	1
fencing	junior	female	foil	1391	USA	United States	0	1989-04-26	R	4	2	4	2	1	0	0	0	0	0	0	0	0	0	1
fencing	junior	female	foil	1392	GER	Germany	0	1994-02-18	L	2	1	2	1	0	0	0	0	0	1	1	1	0	0	3
fencing	junior	female	foil	1393	KOR	South Korea	0	1996-07-15	R	7	3	7	3	0	0	0	0	0	1	0	0	1	1	3
fencing	junior	female	foil	1394	HUN	Hungary	0	1998-11-11	R	11	4	11	4	0	0	0	0	0	0	0	0	0	1	1
fencing	junior	female	foil	1395	RUS	Russia	0	1993-07-27	R	7	3	7	3	0	0	0	0	0	1	0	0	0	0	1
fencing	junior	female	foil	1396	RUS	Russia	0	1991-03-23	R	3	1	3	1	0	0	1	1	1	0	0	0	0	0	3
fencing	junior	female	foil	1397	HUN	Hungary	0	1998-07-16	R	7	3	7	3	0	0	0	0	0	0	0	0	1	1	2
fencing	junior	female	foil	1398	GRE	Greece	0	1997-06-10	R	6	2	6	2	0	0	0	0	0	1	1	1	1	1	5
fencing	junior	female	foil	1399	GER	Germany	0	1990-09-24	R	9	3	9	3	0	1	1	0	0	0	0	0	0	0	2
fencing	junior	female	foil	1400	HUN	Hungary	0	1996-05-09	R	5	2	5	2	0	0	0	0	0	1	0	1	1	1	4
fencing	junior	female	foil	1401	TUR	Turkey	0	1993-04-22	R	4	2	4	2	0	0	0	0	1	0	0	0	0	0	1
fencing	junior	female	foil	1402	RUS	Russia	0	1987-03-26	R	3	1	3	1	1	0	0	0	0	0	0	0	0	0	1
fencing	junior	female	foil	1403	RUS	Russia	0	1989-07-01	R	7	3	7	3	1	1	1	0	0	0	0	0	0	0	3
fencing	junior	female	foil	1404	KAZ	Kazakhstan	0	1992-06-24	L	6	2	6	2	0	0	0	0	0	1	0	0	0	0	1
fencing	junior	female	foil	1405	RUS	Russia	0	1989-02-20	R	2	1	2	1	1	1	0	0	0	0	0	0	0	0	2
fencing	junior	female	foil	1406	SRB	Serbia	0	1995-03-20	R	3	1	3	1	0	0	0	0	1	1	1	0	0	0	3
fencing	junior	female	foil	1407	RUS	Russia	0	1987-06-29	R	6	2	6	2	1	0	0	0	0	0	0	0	0	0	1
fencing	junior	female	foil	1408	AUT	Austria	0	1996-04-13	R	4	2	4	2	0	0	0	0	0	0	1	1	1	1	4
fencing	junior	female	foil	1409	SVK	Slovakia	0	1999-09-02	R	9	3	9	3	0	0	0	0	0	0	0	1	1	1	3
fencing	junior	female	foil	1410	UKR	Ukraine	0	1991-07-04	R	7	3	7	3	0	0	0	0	1	0	0	0	0	0	1
fencing	junior	female	foil	1411	GER	Germany	0	1993-05-07	R	5	2	5	2	0	0	1	1	1	1	1	0	0	0	5
fencing	junior	female	foil	1412	HUN	Hungary	0	1989-04-12	R	4	2	4	2	1	1	1	0	0	0	0	0	0	0	3
fencing	junior	female	foil	1413	CAN	Canada	0	1992-01-12	R	1	1	1	1	1	0	0	0	0	0	0	0	0	0	1
fencing	junior	female	foil	1414	BLR	Belarus	0	1994-07-02	R	7	3	7	3	0	0	0	0	1	1	1	1	0	0	4
fencing	junior	female	foil	1415	AUT	Austria	0	1999-03-03	R	3	1	3	1	0	0	0	0	0	0	0	0	1	1	2
fencing	junior	female	foil	1416	RUS	Russia	0	1997-07-09	R	7	3	7	3	0	0	0	0	0	0	0	0	0	1	1
fencing	junior	female	foil	1417	NED	Netherlands	0	1992-07-22	R	7	3	7	3	0	1	1	1	1	1	0	0	0	0	5
fencing	junior	female	foil	1418	BLR	Belarus	0	1996-03-21	L	3	1	3	1	0	0	0	0	0	1	1	0	0	0	2
fencing	junior	female	foil	1419	JPN	Japan	0	1989-12-15	R	12	4	12	4	0	1	0	0	0	0	0	0	0	0	1
fencing	junior	female	foil	1420	JPN	Japan	0	1993-05-21	R	5	2	5	2	0	0	0	0	0	1	1	0	0	0	2
fencing	junior	female	foil	1421	POL	Poland	0	1991-09-24	R	9	3	9	3	0	0	0	1	1	0	0	0	0	0	2
fencing	junior	female	foil	1422	POL	Poland	0	1992-05-28	L	5	2	5	2	0	0	1	1	1	1	0	0	0	0	4
fencing	junior	female	foil	1423	POL	Poland	0	1989-08-12	L	8	3	8	3	0	1	1	0	0	0	0	0	0	0	2
fencing	junior	female	foil	1424	UKR	Ukraine	0	1992-02-17	R	2	1	2	1	0	0	0	0	1	1	0	0	0	0	2
fencing	junior	female	foil	1425	CRO	Croatia	0	1989-06-16	R	6	2	6	2	0	1	0	0	0	0	0	0	0	0	1
fencing	junior	female	foil	1426	AUS	Australia	0	1999-07-30	R	7	3	7	3	0	0	0	0	0	0	0	0	1	0	1
fencing	junior	female	foil	1427	FRA	France	0	2000-03-11	R	3	1	3	1	0	0	0	0	0	0	0	0	0	1	1
fencing	junior	female	foil	1428	POL	Poland	0	1996-11-13	R	11	4	11	4	0	0	0	0	0	0	0	1	1	1	3
fencing	junior	female	foil	1429	HUN	Hungary	0	1992-01-05	R	1	1	1	1	0	0	1	1	0	0	0	0	0	0	2
fencing	junior	female	foil	1430	USA	United States	0	1995-07-24	R	7	3	7	3	0	0	0	0	0	0	1	0	1	0	2
fencing	junior	female	foil	1431	NCA	Nicaragua	0	1994-08-10	R	8	3	8	3	0	0	0	0	1	1	0	0	0	0	2
fencing	junior	female	foil	1432	POL	Poland	0	1994-01-04	R	1	1	1	1	0	0	0	0	1	1	1	0	0	0	3
fencing	junior	female	foil	1433	HKG	Hong Kong, China	0	1997-03-22	R	3	1	3	1	0	0	0	0	0	0	0	1	0	1	2
fencing	junior	female	foil	1434	SIN	Singapore	0	1998-03-27	R	3	1	3	1	0	0	0	0	0	0	0	1	1	1	3
fencing	junior	female	foil	1435	ITA	Italy	0	1996-12-08	L	12	4	12	4	0	0	0	0	0	0	1	1	0	0	2
fencing	junior	female	foil	1436	ITA	Italy	0	1995-04-02	R	4	2	4	2	0	0	0	0	0	1	1	0	1	0	3
fencing	junior	female	foil	1437	RUS	Russia	0	1992-02-01	L	2	1	2	1	0	0	1	1	1	1	0	0	0	0	4
fencing	junior	female	foil	1438	HKG	Hong Kong, China	0	1996-04-29	R	4	2	4	2	0	0	0	0	0	0	0	0	1	1	2
fencing	junior	female	foil	1439	USA	United States	0	1995-08-12	R	8	3	8	3	0	0	0	0	0	0	1	0	0	0	1
fencing	junior	female	foil	1440	DEN	Denmark	0	1995-02-13	R	2	1	2	1	0	0	0	0	0	0	0	1	1	0	2
fencing	junior	female	foil	1441	MDA	Moldova	0	1989-03-17	R	3	1	3	1	1	0	1	0	0	0	0	0	0	0	2
fencing	junior	female	foil	1442	BEL	Belgium	0	1996-04-30	R	4	2	4	2	0	0	0	0	0	0	1	1	0	1	3
fencing	junior	female	foil	1443	USA	United States	0	1990-10-19	R	10	4	10	4	0	0	1	0	0	0	0	0	0	0	1
fencing	junior	female	foil	1444	IRL	Ireland	0	1998-09-06	R	9	3	9	3	0	0	0	0	0	0	0	0	1	1	2
fencing	junior	female	foil	1445	HKG	Hong Kong, China	0	2000-03-11	R	3	1	3	1	0	0	0	0	0	0	0	0	0	1	1
fencing	junior	female	foil	1446	KOR	South Korea	0	1998-01-26	R	1	1	1	1	0	0	0	0	0	0	0	0	1	0	1
fencing	junior	female	foil	1447	KOR	South Korea	0	1988-02-29	R	2	1	2	1	1	1	0	0	0	0	0	0	0	0	2
fencing	junior	female	foil	1448	USA	United States	0	1996-08-03	R	8	3	8	3	0	0	0	0	0	0	0	1	0	0	1
fencing	junior	female	foil	1449	KOR	South Korea	0	1992-02-19	R	2	1	2	1	0	0	0	1	1	1	0	0	0	0	3
fencing	junior	female	foil	1450	SIN	Singapore	0	1996-05-15	R	5	2	5	2	0	0	0	0	0	0	1	1	0	0	2
fencing	junior	female	foil	1451	UKR	Ukraine	0	1995-09-20	R	9	3	9	3	0	0	0	0	0	0	1	0	0	0	1
fencing	junior	female	foil	1452	MEX	Mexico	0	1993-03-30	R	3	1	3	1	0	0	0	0	0	0	1	0	0	0	1
fencing	junior	female	foil	1453	FRA	France	0	1996-02-15	R	2	1	2	1	0	0	0	0	0	0	1	0	1	0	2
fencing	junior	female	foil	1454	USA	United States	0	1992-01-25	R	1	1	1	1	0	0	0	1	1	1	0	0	0	0	3
fencing	junior	female	foil	1455	CAN	Canada	0	1998-10-04	L	10	4	10	4	0	0	0	0	0	0	0	0	1	1	2
fencing	junior	female	foil	1456	POL	Poland	0	1987-11-02	R	11	4	11	4	1	0	0	0	0	0	0	0	0	0	1
fencing	junior	female	foil	1457	THA	Thailand	0	1995-08-31	L	8	3	8	3	0	0	0	0	0	0	0	0	1	0	1
fencing	junior	female	foil	1458	CHN	China	0	1998-05-21	R	5	2	5	2	0	0	0	0	0	0	0	0	0	1	1
fencing	junior	female	foil	1459	GBR	Great Britain	1	1994-01-09	R	1	1	5	2	0	0	0	0	1	0	0	0	0	0	1
fencing	junior	female	foil	1460	USA	United States	0	1995-10-06	R	10	4	10	4	0	0	0	0	0	0	1	0	0	0	1
fencing	junior	female	foil	1461	ITA	Italy	0	1990-07-05	R	7	3	7	3	0	0	0	1	0	0	0	0	0	0	1
fencing	junior	female	foil	1462	SWE	Sweden	0	1996-08-18	R	8	3	8	3	0	0	0	0	0	0	0	1	0	1	2
fencing	junior	female	foil	1463	CAN	Canada	0	1997-10-15	R	10	4	10	4	0	0	0	0	0	0	0	0	0	1	1
fencing	junior	female	foil	1464	GUA	Guatemala	0	1994-03-29	R	3	1	3	1	0	0	0	0	0	0	0	1	0	0	1
fencing	junior	female	foil	1465	ITA	Italy	0	1992-09-15	L	9	3	9	3	0	0	1	0	0	0	0	0	0	0	1
fencing	junior	female	foil	1466	ITA	Italy	0	1997-06-26	R	6	2	6	2	0	0	0	0	0	0	1	1	0	1	3
fencing	junior	female	foil	1467	USA	United States	0	1998-06-19	R	6	2	6	2	0	0	0	0	0	0	0	0	1	0	1
fencing	junior	female	foil	1468	PHI	Philippines	0	1996-06-19	L	6	2	6	2	0	0	0	0	0	0	0	1	1	1	3
fencing	junior	female	foil	1469	USA	United States	0	1994-03-21	L	3	1	3	1	0	0	1	1	1	1	1	1	0	0	6
fencing	junior	female	foil	1470	FRA	France	0	1990-05-12	R	5	2	5	2	0	1	1	1	0	0	0	0	0	0	3
fencing	junior	female	foil	1471	HKG	Hong Kong, China	0	1994-08-05	R	8	3	8	3	0	0	0	0	0	0	0	1	0	0	1
fencing	junior	female	foil	1472	POL	Poland	0	1989-04-04	R	4	2	4	2	1	0	0	0	0	0	0	0	0	0	1
fencing	junior	female	foil	1473	FRA	France	0	1992-05-18	R	5	2	5	2	0	1	1	1	1	1	0	0	0	0	5
fencing	junior	female	foil	1474	HUN	Hungary	0	1993-01-30	R	1	1	1	1	0	1	1	1	1	1	1	0	0	0	6
fencing	junior	female	foil	1475	POL	Poland	0	1990-04-20	R	4	2	4	2	1	1	1	1	0	0	0	0	0	0	4
fencing	junior	female	foil	1476	POL	Poland	0	1990-04-20	R	4	2	4	2	1	1	1	1	0	0	0	0	0	0	4
fencing	junior	female	foil	1477	USA	United States	0	1990-04-04	L	4	2	4	2	1	0	0	0	0	0	0	0	0	0	1
fencing	junior	female	foil	1478	ARG	Argentina	0	1993-11-23	L	11	4	11	4	0	0	0	0	1	1	1	0	0	0	3
fencing	junior	female	foil	1479	JPN	Japan	0	1991-08-09	R	8	3	8	3	0	0	0	0	1	0	0	0	0	0	1
fencing	junior	female	foil	1480	USA	United States	0	1998-02-09	R	2	1	2	1	0	0	0	0	0	0	0	0	0	1	1
fencing	junior	female	foil	1481	HUN	Hungary	0	1990-08-06	R	8	3	8	3	0	1	1	0	0	0	0	0	0	0	2
fencing	junior	female	foil	1482	JOR	Jordan	0	2002-08-29	R	8	3	8	3	0	0	0	0	0	0	0	0	0	1	1
fencing	junior	female	foil	1483	ITA	Italy	0	1995-12-23	R	12	4	12	4	0	0	0	0	0	1	0	0	0	0	1
fencing	junior	female	foil	1484	USA	United States	0	1990-02-01	R	2	1	2	1	1	1	1	0	0	0	0	0	0	0	3
fencing	junior	female	foil	1485	RUS	Russia	0	1998-05-12	R	5	2	5	2	0	0	0	0	0	0	0	0	0	1	1
fencing	junior	female	foil	1486	FRA	France	0	1993-11-03	R	11	4	11	4	0	0	0	1	1	1	1	0	0	0	4
fencing	junior	female	foil	1487	ITA	Italy	0	1991-04-03	R	4	2	4	2	0	0	0	1	0	0	0	0	0	0	1
fencing	junior	female	foil	1488	ITA	Italy	0	1994-06-10	R	6	2	6	2	0	0	1	1	1	1	1	1	0	0	6
fencing	junior	female	foil	1489	AUS	Australia	0	1996-01-10	R	1	1	1	1	0	0	0	0	0	0	0	0	1	0	1
fencing	junior	female	foil	1490	BRA	Brazil	0	1990-09-16	R	9	3	9	3	0	0	0	1	0	0	0	0	0	0	1
fencing	junior	female	foil	1491	BRA	Brazil	0	1987-08-22	R	8	3	8	3	1	0	0	0	0	0	0	0	0	0	1
fencing	junior	female	foil	1492	FRA	France	0	1995-03-21	R	3	1	3	1	0	0	0	0	0	0	1	1	1	0	3
fencing	junior	female	foil	1493	ESP	Spain	0	1991-05-31	R	5	2	5	2	1	0	0	0	0	0	0	0	0	0	1
fencing	junior	female	foil	1494	ESP	Spain	0	1993-01-31	R	1	1	1	1	0	0	1	1	1	1	1	0	0	0	5
fencing	junior	female	foil	1495	ITA	Italy	0	1988-05-06	L	5	2	5	2	1	1	0	0	0	0	0	0	0	0	2
fencing	junior	female	foil	1496	USA	United States	0	1990-11-06	R	11	4	11	4	1	0	0	0	0	0	0	0	0	0	1
fencing	junior	female	foil	1497	RUS	Russia	0	1995-06-14	L	6	2	6	2	0	0	0	0	0	0	1	1	1	0	3
fencing	junior	female	foil	594	SWE	Sweden	0	1988-06-07	R	6	2	6	2	0	1	0	0	0	0	0	0	0	0	1
fencing	junior	female	foil	1499	USA	United States	0	2002-06-18	R	6	2	6	2	0	0	0	0	0	0	0	0	0	1	1
fencing	junior	female	foil	1500	RUS	Russia	0	1998-12-01	R	12	4	12	4	0	0	0	0	0	0	0	1	1	1	3
fencing	junior	female	foil	1501	USA	United States	0	1997-01-22	R	1	1	1	1	0	0	0	0	0	0	1	1	1	1	4
fencing	junior	female	foil	1502	CZE	Czech Republic	0	1998-04-01	R	4	2	4	2	0	0	0	0	0	0	0	0	0	1	1
fencing	junior	female	foil	1503	JPN	Japan	0	1988-12-24	L	12	4	12	4	1	1	0	0	0	0	0	0	0	0	2
fencing	junior	female	foil	1504	USA	United States	0	1994-08-07	R	8	3	8	3	0	0	0	0	0	1	1	1	0	0	3
fencing	junior	female	foil	1505	USA	United States	0	1992-10-03	R	10	4	10	4	1	0	0	1	1	0	0	0	0	0	3
fencing	junior	female	foil	1506	PUR	Puerto Rico	0	1999-07-15	R	7	3	7	3	0	0	0	0	0	0	0	0	1	1	2
fencing	junior	female	foil	1507	USA	United States	0	1992-05-15	R	5	2	5	2	0	0	0	1	0	0	0	0	0	0	1
fencing	junior	female	foil	1508	USA	United States	0	1992-08-06	R	8	3	8	3	0	0	1	0	0	0	0	0	0	0	1
fencing	junior	female	foil	1509	USA	United States	0	1994-09-07	R	9	3	9	3	0	0	1	0	1	1	1	0	0	0	4
fencing	junior	female	foil	1510	GBR	Great Britain	1	1989-04-29	R	4	2	8	3	0	1	1	0	0	0	0	0	0	0	2
fencing	junior	female	foil	1511	COL	Colombia	0	1997-12-05	R	12	4	12	4	0	0	0	0	0	0	1	1	0	0	2
fencing	junior	female	foil	1512	FRA	France	0	1990-05-24	R	5	2	5	2	1	1	1	1	0	0	0	0	0	0	4
fencing	junior	female	foil	1513	GUA	Guatemala	0	1999-05-02	R	5	2	5	2	0	0	0	0	0	0	0	0	1	1	2
fencing	junior	female	foil	1514	PUR	Puerto Rico	0	1991-06-03	L	6	2	6	2	0	1	0	0	0	0	0	0	0	0	1
fencing	junior	female	foil	1515	RUS	Russia	0	1989-02-05	L	2	1	2	1	0	0	1	0	0	0	0	0	0	0	1
fencing	junior	female	foil	1516	RUS	Russia	0	1997-04-23	R	4	2	4	2	0	0	0	0	0	0	0	1	1	1	3
fencing	junior	female	foil	1517	POR	Portugal	0	1994-09-10	R	9	3	9	3	0	0	0	0	1	0	0	0	0	0	1
fencing	junior	female	foil	1518	COL	Colombia	0	1997-03-06	R	3	1	3	1	0	0	0	0	0	0	0	0	0	1	1
fencing	junior	female	foil	1519	VEN	Venezuela	0	1994-03-23	R	3	1	3	1	0	0	0	0	1	1	1	1	0	0	4
fencing	junior	female	foil	1520	CHN	China	0	1992-06-14	R	6	2	6	2	1	1	0	0	0	0	0	0	0	0	2
fencing	junior	female	foil	1521	FRA	France	0	1997-09-25	R	9	3	9	3	0	0	0	0	0	0	0	0	0	1	1
fencing	junior	female	foil	1522	GER	Germany	0	1988-02-20	L	2	1	2	1	1	1	0	0	0	0	0	0	0	0	2
fencing	junior	female	foil	1523	HUN	Hungary	0	1996-09-01	L	9	3	9	3	0	0	0	0	0	1	1	1	1	1	5
fencing	junior	female	foil	1524	CRO	Croatia	0	1992-09-07	R	9	3	9	3	0	1	1	1	1	0	0	0	0	0	4
fencing	junior	female	foil	1525	HUN	Hungary	0	1994-03-10	R	3	1	3	1	0	0	1	0	0	0	0	0	0	0	1
fencing	junior	female	foil	1526	DEN	Denmark	0	1991-11-20	R	11	4	11	4	0	1	1	1	0	0	0	0	0	0	3
fencing	junior	female	foil	1527	MEX	Mexico	0	1996-12-04	R	12	4	12	4	0	0	0	0	0	0	0	1	1	1	3
fencing	junior	female	foil	1528	MEX	Mexico	0	1990-07-09	R	7	3	7	3	1	1	1	1	0	0	0	0	0	0	4
fencing	junior	female	foil	1529	ITA	Italy	0	1997-05-01	R	5	2	5	2	0	0	0	0	0	0	1	0	0	0	1
fencing	junior	female	foil	1530	FRA	France	0	1994-10-31	R	10	4	10	4	0	0	0	0	1	1	1	1	0	0	4
fencing	junior	female	foil	1531	SRB	Serbia	0	1991-01-31	R	1	1	1	1	0	1	0	0	0	0	0	0	0	0	1
fencing	junior	female	foil	1532	CRO	Croatia	0	1988-09-11	R	9	3	9	3	0	1	0	0	0	0	0	0	0	0	1
fencing	junior	female	foil	1533	POL	Poland	0	1993-01-04	R	1	1	1	1	0	0	0	0	0	0	1	0	0	0	1
fencing	junior	female	foil	1534	ITA	Italy	0	1992-02-29	L	2	1	2	1	0	0	1	1	1	1	0	0	0	0	4
fencing	junior	female	foil	1535	BRA	Brazil	0	1994-05-09	R	5	2	5	2	0	0	1	0	0	0	0	0	0	0	1
fencing	junior	female	foil	1536	FRA	France	0	1988-02-12	R	2	1	2	1	1	1	0	0	0	0	0	0	0	0	2
fencing	junior	female	foil	1537	RUS	Russia	0	1989-05-29	R	5	2	5	2	0	0	1	0	0	0	0	0	0	0	1
fencing	junior	female	foil	1538	JPN	Japan	0	1997-02-04	R	2	1	2	1	0	0	0	0	0	0	1	1	1	1	4
fencing	junior	female	foil	1539	JPN	Japan	0	1998-07-27	R	7	3	7	3	0	0	0	0	0	0	0	0	0	1	1
fencing	junior	female	foil	1540	CHN	China	0	1992-10-01	R	10	4	10	4	0	0	1	0	0	0	0	0	0	0	1
fencing	junior	female	foil	1541	KOR	South Korea	0	1998-07-15	L	7	3	7	3	0	0	0	0	0	0	0	0	0	1	1
fencing	junior	female	foil	1542	EGY	Egypt	0	1998-03-05	R	3	1	3	1	0	0	0	0	0	0	0	1	1	1	3
fencing	junior	female	foil	1543	IRI	Iran	0	1996-11-20	L	11	4	11	4	0	0	0	0	0	0	0	1	1	0	2
fencing	junior	female	foil	1544	CAN	Canada	0	1998-06-20	L	6	2	6	2	0	0	0	0	0	0	0	0	0	1	1
fencing	junior	female	foil	1545	FRA	France	0	1991-07-14	R	7	3	7	3	0	0	0	1	0	0	0	0	0	0	1
fencing	junior	female	foil	1546	ITA	Italy	0	1992-01-23	L	1	1	1	1	0	1	1	1	1	1	0	0	0	0	5
fencing	junior	female	foil	1547	NED	Netherlands	0	1991-01-31	R	1	1	1	1	0	0	1	1	1	0	0	0	0	0	3
fencing	junior	female	foil	1548	ITA	Italy	0	1993-02-17	R	2	1	2	1	0	0	1	1	1	1	1	0	0	0	5
fencing	junior	female	foil	1549	GER	Germany	0	1995-10-10	R	10	4	10	4	0	0	0	0	0	0	1	1	1	0	3
fencing	junior	female	foil	1550	CAN	Canada	0	1990-12-01	R	12	4	12	4	1	0	0	1	0	0	0	0	0	0	2
fencing	junior	female	foil	1551	ESP	Spain	0	1990-01-02	R	1	1	1	1	1	0	0	0	0	0	0	0	0	0	1
fencing	junior	female	foil	1552	CUB	Cuba	0	1995-08-03	L	8	3	8	3	0	0	0	0	0	0	0	0	1	0	1
fencing	junior	female	foil	1553	ITA	Italy	0	1990-11-20	R	11	4	11	4	1	0	1	0	0	0	0	0	0	0	2
fencing	junior	female	foil	1554	VEN	Venezuela	0	1993-05-17	R	5	2	5	2	0	0	0	0	0	1	1	0	0	0	2
fencing	junior	female	foil	1555	FRA	France	0	1993-03-27	R	3	1	3	1	0	0	0	0	0	1	0	0	0	0	1
fencing	junior	female	foil	1556	CAN	Canada	0	1988-10-06	R	10	4	10	4	1	0	0	0	0	0	0	0	0	0	1
fencing	junior	female	foil	1557	IRI	Iran	0	1995-08-22	R	8	3	8	3	0	0	0	0	0	0	0	1	1	0	2
fencing	junior	female	foil	1558	ITA	Italy	0	1991-09-08	L	9	3	9	3	1	0	0	1	0	0	0	0	0	0	2
fencing	junior	female	foil	1559	UKR	Ukraine	0	1991-09-25	R	9	3	9	3	1	1	1	1	1	0	0	0	0	0	5
fencing	junior	female	foil	1560	FRA	France	0	1990-05-09	R	5	2	5	2	0	1	0	0	0	0	0	0	0	0	1
fencing	junior	female	foil	1561	FRA	France	0	1994-10-31	L	10	4	10	4	0	0	0	1	1	1	1	1	0	0	5
fencing	junior	female	foil	1562	GBR	Great Britain	1	1990-01-28	R	1	1	5	2	1	1	1	1	0	0	0	0	0	0	4
fencing	junior	female	foil	1563	CHI	Chile	0	1994-03-21	R	3	1	3	1	0	0	0	0	0	1	1	0	0	0	2
fencing	junior	female	foil	1564	USA	United States	0	1996-09-12	R	9	3	9	3	0	0	0	0	0	0	0	1	0	0	1
fencing	junior	female	foil	1565	ITA	Italy	0	1997-08-14	R	8	3	8	3	0	0	0	0	0	0	1	0	0	0	1
fencing	junior	female	foil	1566	RUS	Russia	0	1987-10-26	R	10	4	10	4	1	0	0	0	0	0	0	0	0	0	1
fencing	junior	female	foil	1567	JPN	Japan	0	1994-07-13	R	7	3	7	3	0	0	0	0	1	0	0	0	0	0	1
fencing	junior	female	foil	1568	RUS	Russia	0	1991-12-14	L	12	4	12	4	0	0	0	0	1	0	0	0	0	0	1
fencing	junior	female	foil	1569	HUN	Hungary	0	1999-01-10	R	1	1	1	1	0	0	0	0	0	0	0	0	1	0	1
fencing	junior	female	foil	1570	JPN	Japan	0	1993-05-31	L	5	2	5	2	0	0	0	0	0	1	0	0	0	0	1
fencing	junior	female	foil	1571	JPN	Japan	0	1990-05-15	L	5	2	5	2	0	0	0	1	0	0	0	0	0	0	1
fencing	junior	female	foil	1572	THA	Thailand	0	1997-01-18	R	1	1	1	1	0	0	0	0	0	0	0	0	1	0	1
fencing	junior	female	foil	1573	EGY	Egypt	0	1999-07-18	R	7	3	7	3	0	0	0	0	0	0	0	0	0	1	1
fencing	junior	female	foil	1574	RUS	Russia	0	1994-12-25	L	12	4	12	4	0	0	0	0	0	1	1	1	0	0	3
fencing	junior	female	foil	1575	ISR	Israel	0	1998-09-28	R	9	3	9	3	0	0	0	0	0	0	0	1	1	1	3
fencing	junior	female	foil	1576	GER	Germany	0	1993-09-23	R	9	3	9	3	0	0	1	1	1	1	1	0	0	0	5
fencing	junior	female	foil	1577	USA	United States	0	1995-04-08	R	4	2	4	2	0	0	0	0	0	0	1	0	0	0	1
fencing	junior	female	foil	1578	USA	United States	0	1987-06-10	R	6	2	6	2	1	0	0	0	0	0	0	0	0	0	1
fencing	junior	female	foil	1579	GER	Germany	0	1994-03-16	R	3	1	3	1	0	0	0	0	0	0	1	0	0	0	1
fencing	junior	female	foil	1580	GBR	Great Britain	1	1990-10-16	R	10	4	2	1	0	0	1	1	0	0	0	0	0	0	2
fencing	junior	female	foil	1581	PHI	Philippines	0	1991-03-02	L	3	1	3	1	0	0	0	0	1	0	0	0	0	0	1
fencing	junior	female	foil	1582	RUS	Russia	0	1987-12-08	R	12	4	12	4	1	0	0	0	0	0	0	0	0	0	1
fencing	junior	female	foil	1583	JPN	Japan	0	1989-02-23	R	2	1	2	1	1	1	1	0	0	0	0	0	0	0	3
fencing	junior	female	foil	1584	NED	Netherlands	0	1992-01-22	R	1	1	1	1	0	0	1	1	1	1	0	0	0	0	4
fencing	junior	female	foil	1585	USA	United States	0	1996-10-29	R	10	4	10	4	0	0	0	0	0	0	1	0	0	0	1
fencing	junior	female	foil	1586	RUS	Russia	0	1989-10-05	L	10	4	10	4	1	1	1	0	0	0	0	0	0	0	3
fencing	junior	female	foil	1587	CZE	Czech Republic	0	1991-07-20	R	7	3	7	3	0	0	0	1	1	0	0	0	0	0	2
fencing	junior	female	foil	1588	RUS	Russia	0	1991-04-06	R	4	2	4	2	0	0	0	0	1	0	0	0	0	0	1
fencing	junior	female	foil	1589	HUN	Hungary	0	1990-05-05	R	5	2	5	2	1	1	1	1	0	0	0	0	0	0	4
fencing	junior	female	foil	1590	JPN	Japan	0	1996-08-22	R	8	3	8	3	0	0	0	0	0	0	0	0	0	1	1
fencing	junior	female	foil	1591	JPN	Japan	0	1994-07-18	R	7	3	7	3	0	0	0	0	1	0	0	0	0	0	1
fencing	junior	female	foil	1592	UKR	Ukraine	0	1992-01-01	R	1	1	1	1	0	0	0	0	1	1	0	0	0	0	2
fencing	junior	female	foil	1593	JPN	Japan	0	1992-10-10	R	10	4	10	4	0	1	0	0	1	1	0	0	0	0	3
fencing	junior	female	foil	1594	ESP	Spain	0	1993-06-07	R	6	2	6	2	0	0	0	0	0	0	1	0	0	0	1
fencing	junior	female	foil	1595	POL	Poland	0	1991-10-09	L	10	4	10	4	0	1	1	1	1	0	0	0	0	0	4
fencing	junior	female	foil	1596	BRA	Brazil	0	1990-10-13	R	10	4	10	4	1	1	1	1	0	0	0	0	0	0	4
fencing	junior	female	foil	1597	URU	Uruguay	0	2000-01-06	R	1	1	1	1	0	0	0	0	0	0	0	1	0	0	1
fencing	junior	female	foil	1598	FRA	France	0	1995-02-09	R	2	1	2	1	0	0	0	0	0	0	1	0	0	0	1
fencing	junior	female	foil	1599	CHI	Chile	0	1998-06-09	R	6	2	6	2	0	0	0	0	0	0	0	0	0	1	1
fencing	junior	female	foil	1600	ARG	Argentina	0	1995-10-25	R	10	4	10	4	0	0	0	0	0	1	1	1	1	0	4
fencing	junior	female	foil	1601	POL	Poland	0	1993-05-29	R	5	2	5	2	0	0	0	0	0	1	0	0	0	0	1
fencing	junior	female	foil	1602	HUN	Hungary	0	1995-04-02	R	4	2	4	2	0	0	0	0	0	1	1	1	1	0	4
fencing	junior	female	foil	1603	ITA	Italy	0	1992-11-25	R	11	4	11	4	0	1	1	1	1	1	0	0	0	0	5
fencing	junior	female	foil	1604	ECU	Ecuador	0	1998-11-18	R	11	4	11	4	0	0	0	0	0	0	0	0	0	1	1
fencing	junior	female	foil	1605	KOR	South Korea	0	1987-04-18	R	4	2	4	2	1	0	0	0	0	0	0	0	0	0	1
fencing	junior	female	foil	1606	ITA	Italy	0	1998-06-19	R	6	2	6	2	0	0	0	0	0	0	0	1	1	1	3
fencing	junior	female	foil	1607	PUR	Puerto Rico	0	2000-04-20	R	4	2	4	2	0	0	0	0	0	0	0	0	0	1	1
fencing	junior	female	foil	1608	GRE	Greece	0	1987-07-22	R	7	3	7	3	1	0	0	0	0	0	0	0	0	0	1
fencing	junior	female	foil	1609	POL	Poland	0	1990-07-26	L	7	3	7	3	0	1	1	1	0	0	0	0	0	0	3
fencing	junior	female	foil	1610	ITA	Italy	0	1994-02-10	L	2	1	2	1	0	0	1	1	1	1	1	1	0	0	6
fencing	junior	female	foil	1611	PHI	Philippines	0	1995-01-19	R	1	1	1	1	0	0	0	0	0	0	0	1	0	0	1
fencing	junior	female	foil	1612	POL	Poland	0	1988-04-05	R	4	2	4	2	0	1	0	0	0	0	0	0	0	0	1
fencing	junior	female	foil	1613	HUN	Hungary	0	1997-02-22	R	2	1	2	1	0	0	0	0	0	0	0	1	1	0	2
fencing	junior	female	foil	1614	ITA	Italy	0	1999-04-12	L	4	2	4	2	0	0	0	0	0	0	0	0	0	1	1
fencing	junior	female	foil	1615	KOR	South Korea	0	1998-06-14	R	6	2	6	2	0	0	0	0	0	0	0	0	0	1	1
fencing	junior	female	foil	1616	KOR	South Korea	0	1990-06-22	R	6	2	6	2	0	0	1	1	0	0	0	0	0	0	2
fencing	junior	female	foil	1617	USA	United States	0	1992-12-02	L	12	4	12	4	0	0	0	1	1	1	0	0	0	0	3
fencing	junior	female	foil	1618	USA	United States	0	1998-03-10	R	3	1	3	1	0	0	0	0	0	0	1	0	1	1	3
fencing	junior	female	foil	1619	CAN	Canada	0	1989-04-06	R	4	2	4	2	1	0	1	0	0	0	0	0	0	0	2
fencing	junior	female	foil	1620	ITA	Italy	0	1990-06-25	R	6	2	6	2	1	1	1	1	0	0	0	0	0	0	4
fencing	junior	female	foil	1621	UKR	Ukraine	0	1995-11-09	R	11	4	11	4	0	0	0	0	0	0	1	0	0	0	1
fencing	junior	female	foil	1622	HUN	Hungary	0	1998-06-30	R	6	2	6	2	0	0	0	0	0	0	0	1	1	1	3
fencing	junior	female	foil	1623	FRA	France	0	1998-02-07	R	2	1	2	1	0	0	0	0	0	0	0	0	1	1	2
fencing	junior	female	foil	1624	KAZ	Kazakhstan	0	1993-04-28	R	4	2	4	2	0	0	0	0	0	1	0	0	0	0	1
fencing	junior	female	foil	1625	POL	Poland	0	1989-11-04	R	11	4	11	4	1	1	1	0	0	0	0	0	0	0	3
fencing	junior	female	foil	1626	BOL	Bolivia	0	1989-12-27	R	12	4	12	4	1	0	0	0	0	0	0	0	0	0	1
fencing	junior	female	foil	1627	URU	Uruguay	0	1989-04-07	R	4	2	4	2	1	0	0	0	0	0	0	0	0	0	1
fencing	junior	female	foil	1628	POL	Poland	0	1989-03-30	R	3	1	3	1	1	1	0	0	0	0	0	0	0	0	2
fencing	junior	female	foil	1629	GER	Germany	0	1988-05-09	R	5	2	5	2	1	1	0	0	0	0	0	0	0	0	2
fencing	junior	female	foil	1630	PAR	Paraguay	0	1996-01-10	R	1	1	1	1	0	0	0	0	0	0	0	1	0	0	1
fencing	junior	female	foil	1631	POR	Portugal	0	1989-01-31	R	1	1	1	1	1	1	0	0	0	0	0	0	0	0	2
fencing	junior	female	foil	1632	PUR	Puerto Rico	0	1987-09-14	R	9	3	9	3	1	0	0	0	0	0	0	0	0	0	1
fencing	junior	female	foil	1633	RUS	Russia	0	1994-03-08	L	3	1	3	1	0	0	0	0	0	0	1	1	0	0	2
fencing	junior	female	foil	1634	ITA	Italy	0	1990-10-30	R	10	4	10	4	0	1	1	1	0	0	0	0	0	0	3
fencing	junior	female	foil	1635	FRA	France	0	1998-12-19	R	12	4	12	4	0	0	0	0	0	0	0	0	1	1	2
fencing	junior	female	foil	1636	COL	Colombia	0	1997-08-26	R	8	3	8	3	0	0	0	0	0	0	0	1	0	1	2
fencing	junior	female	foil	1637	RUS	Russia	0	1993-06-22	R	6	2	6	2	0	0	0	0	1	1	1	0	0	0	3
fencing	junior	female	foil	1638	SVK	Slovakia	0	1998-07-23	R	7	3	7	3	0	0	0	0	0	0	0	1	1	1	3
fencing	junior	female	foil	1639	USA	United States	0	2002-08-09	R	8	3	8	3	0	0	0	0	0	0	0	0	0	1	1
fencing	junior	female	foil	1640	ITA	Italy	0	1998-08-08	L	8	3	8	3	0	0	0	0	0	0	0	0	1	1	2
fencing	junior	female	foil	1641	BRA	Brazil	0	1998-12-03	R	12	4	12	4	0	0	0	0	0	0	0	0	1	1	2
fencing	junior	female	foil	1642	SVK	Slovakia	0	1991-02-27	R	2	1	2	1	1	1	1	1	1	0	0	0	0	0	5
fencing	junior	female	foil	1643	HUN	Hungary	0	2000-04-18	R	4	2	4	2	0	0	0	0	0	0	0	0	0	1	1
fencing	junior	female	foil	1644	HKG	Hong Kong, China	0	1998-03-04	R	3	1	3	1	0	0	0	0	0	0	0	0	1	0	1
fencing	junior	female	foil	1645	CAN	Canada	0	1994-10-21	R	10	4	10	4	0	0	0	1	0	0	0	0	0	0	1
fencing	junior	female	foil	1646	USA	United States	0	1997-05-14	R	5	2	5	2	0	0	0	0	0	0	0	1	0	0	1
fencing	junior	female	foil	1647	GER	Germany	0	1998-10-26	R	10	4	10	4	0	0	0	0	0	0	0	1	0	0	1
fencing	junior	female	foil	1648	GER	Germany	0	1998-12-11	L	12	4	12	4	0	0	0	0	0	0	0	0	1	0	1
fencing	junior	female	foil	1649	POL	Poland	0	1991-04-02	R	4	2	4	2	1	1	0	0	0	0	0	0	0	0	2
fencing	junior	female	foil	1650	ITA	Italy	0	1998-01-19	R	1	1	1	1	0	0	0	0	0	0	1	0	1	0	2
fencing	junior	female	foil	1651	USA	United States	0	1992-08-14	R	8	3	8	3	1	1	1	1	1	1	0	0	0	0	6
fencing	junior	female	foil	1652	ITA	Italy	0	1993-12-27	R	12	4	12	4	0	0	1	1	0	0	0	0	0	0	2
fencing	junior	female	foil	1653	CHI	Chile	0	2002-06-14	R	6	2	6	2	0	0	0	0	0	0	0	0	0	1	1
fencing	junior	female	foil	1654	ITA	Italy	0	1991-10-20	R	10	4	10	4	0	1	0	0	0	0	0	0	0	0	1
fencing	junior	female	foil	1655	KAZ	Kazakhstan	0	1998-04-19	R	4	2	4	2	0	0	0	0	0	0	0	1	0	0	1
fencing	junior	female	foil	1656	POL	Poland	0	1994-09-10	R	9	3	9	3	0	0	0	0	0	0	1	0	0	0	1
fencing	junior	female	foil	1657	POL	Poland	0	1993-12-13	R	12	4	12	4	0	0	0	0	1	1	0	0	0	0	2
fencing	junior	female	foil	1658	ITA	Italy	0	1999-12-31	R	12	4	12	4	0	0	0	0	0	0	0	0	0	1	1
fencing	junior	female	foil	1659	GER	Germany	0	1990-11-29	R	11	4	11	4	0	0	1	0	0	0	0	0	0	0	1
fencing	junior	female	foil	1660	ITA	Italy	0	1987-05-14	R	5	2	5	2	1	0	0	0	0	0	0	0	0	0	1
fencing	junior	female	foil	1661	ITA	Italy	0	1992-02-04	R	2	1	2	1	0	0	0	0	0	1	0	0	0	0	1
fencing	junior	female	foil	1662	SRB	Serbia	0	1997-03-14	R	3	1	3	1	0	0	0	0	0	0	0	1	0	0	1
fencing	junior	female	foil	1663	POL	Poland	0	1988-07-07	R	7	3	7	3	1	1	0	0	0	0	0	0	0	0	2
fencing	junior	female	foil	1664	IND	India	0	1990-01-06	R	1	1	1	1	0	0	0	1	0	0	0	0	0	0	1
fencing	junior	female	foil	1665	NED	Netherlands	0	1993-08-08	R	8	3	8	3	0	0	0	0	1	0	1	0	0	0	2
fencing	junior	female	foil	1666	POR	Portugal	0	1991-08-28	R	8	3	8	3	1	0	0	0	1	0	0	0	0	0	2
fencing	junior	female	foil	1667	FRA	France	0	1996-05-18	R	5	2	5	2	0	0	0	0	0	0	1	1	1	1	4
fencing	junior	female	foil	1668	FRA	France	0	1994-04-14	R	4	2	4	2	0	0	0	1	1	1	1	1	0	0	5
fencing	junior	female	foil	1669	FRA	France	0	1992-05-27	R	5	2	5	2	0	0	0	0	0	1	0	0	0	0	1
fencing	junior	female	foil	1670	UKR	Ukraine	0	1995-07-25	R	7	3	7	3	0	0	0	0	0	1	1	1	1	0	4
fencing	junior	female	foil	1671	UKR	Ukraine	0	1995-07-25	R	7	3	7	3	0	0	0	0	0	0	1	1	1	0	3
fencing	junior	female	foil	1672	RUS	Russia	0	1993-07-25	R	7	3	7	3	0	0	0	0	1	1	1	0	0	0	3
fencing	junior	female	foil	1673	RUS	Russia	0	1987-03-11	L	3	1	3	1	1	0	0	0	0	0	0	0	0	0	1
fencing	junior	female	foil	1674	CRO	Croatia	0	1991-05-08	R	5	2	5	2	0	1	0	0	1	0	0	0	0	0	2
fencing	junior	female	foil	1675	MEX	Mexico	0	1994-10-06	R	10	4	10	4	0	0	0	1	0	1	1	1	0	0	4
fencing	junior	female	foil	1676	FRA	France	0	1999-04-06	R	4	2	4	2	0	0	0	0	0	0	0	0	1	1	2
fencing	junior	female	foil	1677	USA	United States	0	1990-02-08	R	2	1	2	1	1	1	0	0	0	0	0	0	0	0	2
fencing	junior	female	foil	1678	GER	Germany	0	1994-05-05	R	5	2	5	2	0	0	0	0	0	0	1	0	0	0	1
fencing	junior	female	foil	1679	GER	Germany	0	1990-02-25	R	2	1	2	1	0	1	0	0	0	0	0	0	0	0	1
fencing	junior	female	foil	1680	POR	Portugal	0	1991-10-17	L	10	4	10	4	1	0	0	0	0	0	0	0	0	0	1
fencing	junior	female	foil	1681	CZE	Czech Republic	0	1994-03-18	R	3	1	3	1	0	0	0	0	0	1	0	0	0	0	1
fencing	junior	female	foil	1682	COL	Colombia	0	1993-08-28	R	8	3	8	3	0	0	0	0	0	0	1	0	0	0	1
fencing	junior	female	foil	1683	NED	Netherlands	0	1996-05-11	R	5	2	5	2	0	0	0	0	0	0	1	0	0	1	2
fencing	junior	female	foil	1684	ESA	El Salvador	0	1998-02-06	R	2	1	2	1	0	0	0	0	0	0	0	1	1	0	2
fencing	junior	female	foil	1685	HUN	Hungary	0	1992-05-16	R	5	2	5	2	0	1	1	1	0	0	0	0	0	0	3
fencing	junior	female	foil	1686	GUA	Guatemala	0	1999-02-15	R	2	1	2	1	0	0	0	0	0	0	0	0	1	0	1
fencing	junior	female	foil	1687	PUR	Puerto Rico	0	1993-12-17	R	12	4	12	4	0	0	0	0	0	0	1	0	0	0	1
fencing	junior	female	foil	1688	ITA	Italy	0	1996-11-22	R	11	4	11	4	0	0	0	0	0	0	1	1	1	1	4
fencing	junior	female	foil	1689	PUR	Puerto Rico	0	1997-04-09	R	4	2	4	2	0	0	0	0	0	0	0	0	0	1	1
fencing	junior	female	foil	1690	MEX	Mexico	0	1995-02-22	R	2	1	2	1	0	0	0	0	0	0	0	0	1	0	1
fencing	junior	female	foil	1691	VEN	Venezuela	0	1990-04-14	R	4	2	4	2	0	0	1	0	0	0	0	0	0	0	1
fencing	junior	female	foil	1692	GER	Germany	0	1988-01-09	R	1	1	1	1	1	1	0	0	0	0	0	0	0	0	2
fencing	junior	female	foil	1693	ESP	Spain	0	1995-09-11	R	9	3	9	3	0	0	0	0	0	0	1	0	0	0	1
fencing	junior	female	foil	762	GUA	Guatemala	0	1990-06-15	R	6	2	6	2	0	0	0	1	0	0	0	0	0	0	1
fencing	junior	female	foil	1695	GER	Germany	0	1990-08-28	R	8	3	8	3	0	1	0	1	0	0	0	0	0	0	2
fencing	junior	female	foil	1696	CAN	Canada	0	1990-02-09	R	2	1	2	1	1	0	0	0	0	0	0	0	0	0	1
fencing	junior	female	foil	1697	VEN	Venezuela	0	1990-07-04	R	7	3	7	3	1	1	0	0	0	0	0	0	0	0	2
fencing	junior	female	foil	765	PER	Peru	0	1998-05-15	R	5	2	5	2	0	0	0	0	0	0	0	1	0	0	1
fencing	junior	female	foil	1699	GER	Germany	0	1990-08-31	L	8	3	8	3	1	1	1	1	0	0	0	0	0	0	4
fencing	junior	female	foil	1700	CAN	Canada	0	1997-08-31	R	8	3	8	3	0	0	0	0	0	0	1	0	1	0	2
fencing	junior	female	foil	1701	ESP	Spain	0	1992-12-12	R	12	4	12	4	0	0	0	0	0	1	0	0	0	0	1
fencing	junior	female	foil	1702	ESP	Spain	0	1989-04-02	R	4	2	4	2	1	0	0	0	0	0	0	0	0	0	1
fencing	junior	female	foil	1703	USA	United States	0	1989-01-15	R	1	1	1	1	1	1	1	0	0	0	0	0	0	0	3
fencing	junior	female	foil	1704	ITA	Italy	0	1996-04-08	R	4	2	4	2	0	0	0	0	0	0	0	1	0	0	1
fencing	junior	female	foil	1705	ITA	Italy	0	1999-04-18	R	4	2	4	2	0	0	0	0	0	0	0	0	1	1	2
fencing	junior	female	foil	1706	USA	United States	0	1989-01-12	R	1	1	1	1	0	1	0	0	0	0	0	0	0	0	1
fencing	junior	female	foil	1707	FRA	France	0	1994-03-02	R	3	1	3	1	0	0	0	1	1	1	1	1	0	0	5
fencing	junior	female	foil	1708	FRA	France	0	1992-07-27	R	7	3	7	3	0	0	0	1	1	1	0	0	0	0	3
fencing	junior	female	foil	1709	ALG	Algeria	0	1997-06-25	R	6	2	6	2	0	0	0	0	0	0	0	0	1	1	2
fencing	junior	female	foil	1710	FRA	France	0	1988-11-05	R	11	4	11	4	1	1	0	0	0	0	0	0	0	0	2
fencing	junior	female	foil	1711	GBR	Great Britain	1	1998-09-13	R	9	3	1	1	0	0	0	0	0	0	0	0	1	1	2
fencing	junior	female	foil	1712	CHN	China	0	1989-01-10	R	1	1	1	1	1	0	0	0	0	0	0	0	0	0	1
fencing	junior	female	foil	1713	CHI	Chile	0	2000-03-02	R	3	1	3	1	0	0	0	0	0	0	0	0	1	0	1
fencing	junior	female	foil	1714	POR	Portugal	0	1988-06-07	R	6	2	6	2	1	0	0	0	0	0	0	0	0	0	1
fencing	junior	female	foil	1715	CAN	Canada	0	1987-01-15	R	1	1	1	1	1	0	0	0	0	0	0	0	0	0	1
fencing	junior	female	foil	1716	POL	Poland	0	1990-05-14	L	5	2	5	2	1	1	1	1	0	0	0	0	0	0	4
fencing	junior	female	foil	1717	SEN	Senegal	0	1993-06-30	R	6	2	6	2	0	0	0	0	1	0	0	0	0	0	1
fencing	junior	female	foil	1718	CZE	Czech Republic	0	1989-06-18	L	6	2	6	2	1	1	1	0	0	0	0	0	0	0	3
fencing	junior	female	foil	1719	ITA	Italy	0	1995-01-13	R	1	1	1	1	0	0	0	0	0	1	0	0	0	0	1
fencing	junior	female	foil	1720	HUN	Hungary	0	1993-04-03	R	4	2	4	2	0	0	0	0	1	1	0	0	0	0	2
fencing	junior	female	foil	1721	ITA	Italy	0	1991-12-07	R	12	4	12	4	1	0	0	1	0	0	0	0	0	0	2
fencing	junior	female	foil	1722	FRA	France	0	1996-06-08	R	6	2	6	2	0	0	0	0	0	0	1	0	0	0	1
fencing	junior	female	foil	1723	RUS	Russia	0	1995-03-13	L	3	1	3	1	0	0	0	0	0	0	1	1	1	0	3
fencing	junior	female	foil	1724	JPN	Japan	0	1994-06-20	L	6	2	6	2	0	0	0	0	0	1	1	1	0	0	3
fencing	junior	female	foil	1725	COL	Colombia	0	1999-09-10	L	9	3	9	3	0	0	0	0	0	0	0	0	0	1	1
fencing	junior	female	foil	1726	COL	Colombia	0	1992-04-01	R	4	2	4	2	0	0	0	0	0	1	0	0	0	0	1
fencing	junior	female	foil	1727	USA	United States	0	1991-05-12	R	5	2	5	2	1	1	1	0	0	0	0	0	0	0	3
fencing	junior	female	foil	1728	USA	United States	0	1990-06-20	R	6	2	6	2	1	1	0	0	0	0	0	0	0	0	2
fencing	junior	female	foil	1729	POL	Poland	0	1992-03-09	R	3	1	3	1	0	0	0	1	1	1	0	0	0	0	3
fencing	junior	female	foil	1730	JPN	Japan	0	1990-12-28	R	12	4	12	4	0	0	0	1	0	0	0	0	0	0	1
fencing	junior	female	foil	1731	GER	Germany	0	1991-04-01	R	4	2	4	2	0	1	1	1	1	0	0	0	0	0	4
fencing	junior	female	foil	1732	RUS	Russia	0	1993-01-14	R	1	1	1	1	0	0	0	0	1	1	0	0	0	0	2
fencing	junior	female	foil	1733	ITA	Italy	0	1993-10-13	R	10	4	10	4	0	0	0	0	1	1	0	0	0	0	2
fencing	junior	female	foil	1734	ITA	Italy	0	1998-11-07	R	11	4	11	4	0	0	0	0	0	0	0	1	1	0	2
fencing	junior	female	foil	1735	GER	Germany	0	1990-12-28	R	12	4	12	4	1	1	0	0	0	0	0	0	0	0	2
fencing	junior	female	foil	1736	GER	Germany	0	1987-05-14	R	5	2	5	2	1	0	0	0	0	0	0	0	0	0	1
fencing	junior	female	foil	1737	GER	Germany	0	1993-11-24	R	11	4	11	4	0	0	0	1	1	1	1	0	0	0	4
fencing	junior	female	foil	1738	SWE	Sweden	0	1997-04-08	R	4	2	4	2	0	0	0	0	0	0	0	0	1	1	2
fencing	junior	female	foil	1739	CAN	Canada	0	1990-12-20	L	12	4	12	4	0	0	1	1	0	0	0	0	0	0	2
fencing	junior	female	foil	1740	RSA	South Africa	0	1994-02-26	L	2	1	2	1	0	0	0	0	1	0	0	0	0	0	1
fencing	junior	female	foil	1741	GER	Germany	0	1988-09-11	R	9	3	9	3	0	1	0	0	0	0	0	0	0	0	1
fencing	junior	female	foil	1742	GER	Germany	0	1991-01-18	R	1	1	1	1	0	0	1	1	1	0	0	0	0	0	3
fencing	junior	female	foil	1743	KAZ	Kazakhstan	0	1997-01-21	R	1	1	1	1	0	0	0	0	0	0	0	1	1	1	3
fencing	junior	female	foil	1744	UKR	Ukraine	0	1991-04-20	L	4	2	4	2	0	1	1	1	1	0	0	0	0	0	4
fencing	junior	female	foil	1745	URU	Uruguay	0	1995-01-07	R	1	1	1	1	0	0	0	0	0	0	0	1	0	0	1
fencing	junior	female	foil	1746	TUN	Tunisia	0	1998-11-25	L	11	4	11	4	0	0	0	0	0	0	0	0	1	0	1
fencing	junior	female	foil	1747	EGY	Egypt	0	1989-01-11	R	1	1	1	1	1	1	1	0	0	0	0	0	0	0	3
fencing	junior	female	foil	1748	LBN	Lebanon	0	1994-05-12	L	5	2	5	2	0	0	0	1	1	1	1	1	0	0	5
fencing	junior	female	foil	1749	KAZ	Kazakhstan	0	1989-01-02	L	1	1	1	1	0	1	0	0	0	0	0	0	0	0	1
fencing	junior	female	foil	1750	UKR	Ukraine	0	1994-12-21	R	12	4	12	4	0	0	0	0	0	0	1	0	0	0	1
fencing	junior	female	foil	1751	CHN	China	0	1996-02-04	R	2	1	2	1	0	0	0	0	0	0	1	0	0	0	1
fencing	junior	female	foil	1752	CHN	China	0	1989-07-13	R	7	3	7	3	0	1	0	0	0	0	0	0	0	0	1
fencing	junior	female	foil	1753	CHN	China	0	1992-08-21	R	8	3	8	3	0	0	1	1	1	1	0	0	0	0	4
fencing	junior	female	foil	1754	UKR	Ukraine	0	1994-06-21	L	6	2	6	2	0	0	0	0	0	1	1	1	0	0	3
fencing	junior	female	foil	1755	GBR	Great Britain	1	1990-10-30	L	10	4	2	1	1	0	1	1	0	0	0	0	0	0	3
fencing	junior	female	foil	1756	POL	Poland	0	1991-10-15	R	10	4	10	4	0	0	0	1	0	0	0	0	0	0	1
fencing	junior	female	foil	1757	MAR	Morocco	0	1995-05-18	L	5	2	5	2	0	0	0	0	0	1	0	0	0	0	1
fencing	junior	female	foil	1758	ARG	Argentina	0	1997-12-03	R	12	4	12	4	0	0	0	0	0	0	0	1	1	1	3
fencing	junior	female	foil	1759	CHI	Chile	0	1988-08-24	R	8	3	8	3	1	1	0	0	0	0	0	0	0	0	2
fencing	junior	female	foil	1760	USA	United States	0	1992-02-18	R	2	1	2	1	0	1	1	1	1	1	0	0	0	0	5
fencing	junior	female	foil	1761	ITA	Italy	0	1995-01-21	R	1	1	1	1	0	0	0	1	1	1	1	0	1	0	5
fencing	junior	female	foil	1762	ROU	Romania	0	1999-02-23	R	2	1	2	1	0	0	0	0	0	0	0	0	1	0	1
fencing	junior	female	foil	1763	CAN	Canada	0	1991-04-30	R	4	2	4	2	0	0	1	0	0	0	0	0	0	0	1
fencing	junior	female	foil	1764	GBR	Great Britain	1	1996-03-17	R	3	1	7	3	0	0	0	0	0	0	0	1	0	1	2
fencing	junior	female	foil	1765	POL	Poland	0	1993-06-29	R	6	2	6	2	0	0	0	1	1	1	1	0	0	0	4
fencing	junior	female	foil	1766	GER	Germany	0	1989-08-06	R	8	3	8	3	0	0	1	0	0	0	0	0	0	0	1
fencing	junior	female	foil	1767	MEX	Mexico	0	1998-03-24	R	3	1	3	1	0	0	0	0	0	0	0	0	1	1	2
fencing	junior	female	foil	1768	HUN	Hungary	0	1998-02-16	R	2	1	2	1	0	0	0	0	0	0	0	0	1	0	1
fencing	junior	female	foil	1769	KOR	South Korea	0	1994-11-10	R	11	4	11	4	0	0	0	0	0	0	1	1	0	0	2
fencing	junior	female	foil	1770	FRA	France	0	1998-06-28	R	6	2	6	2	0	0	0	0	0	0	0	0	0	1	1
fencing	junior	female	foil	1771	FRA	France	0	1991-02-27	R	2	1	2	1	0	0	0	1	1	0	0	0	0	0	2
fencing	junior	female	foil	1772	DEN	Denmark	0	1997-06-29	L	6	2	6	2	0	0	0	0	0	0	0	1	1	1	3
fencing	junior	female	foil	1773	ITA	Italy	0	1990-08-13	R	8	3	8	3	1	0	0	0	0	0	0	0	0	0	1
fencing	junior	female	foil	1774	ITA	Italy	0	1993-06-28	R	6	2	6	2	0	0	0	1	1	1	1	0	0	0	4
fencing	junior	female	foil	1775	ROU	Romania	0	1994-01-12	L	1	1	1	1	0	0	0	1	1	1	1	1	0	0	5
fencing	junior	female	foil	1776	USA	United States	0	1996-09-10	L	9	3	9	3	0	0	0	0	0	0	0	0	1	0	1
fencing	junior	female	foil	1777	UKR	Ukraine	0	1993-11-26	R	11	4	11	4	0	0	0	0	1	1	0	0	0	0	2
fencing	junior	female	foil	1778	GRE	Greece	0	1993-07-02	R	7	3	7	3	0	0	0	1	1	1	1	0	0	0	4
fencing	junior	female	foil	1779	GER	Germany	0	1990-02-25	R	2	1	2	1	0	1	1	1	0	0	0	0	0	0	3
fencing	junior	female	foil	1780	RSA	South Africa	0	1995-03-20	R	3	1	3	1	0	0	0	0	1	0	0	0	0	0	1
fencing	junior	female	foil	1781	AUT	Austria	0	1990-05-22	R	5	2	5	2	0	0	1	1	0	0	0	0	0	0	2
fencing	junior	female	foil	1782	ITA	Italy	0	1991-05-21	R	5	2	5	2	1	1	1	1	1	0	0	0	0	0	5
fencing	junior	female	foil	1783	INA	Indonesia	0	1992-06-02	R	6	2	6	2	0	0	0	0	1	0	0	0	0	0	1
fencing	junior	female	foil	1784	JPN	Japan	0	1992-09-20	R	9	3	9	3	0	0	0	0	1	0	0	0	0	0	1
fencing	junior	female	foil	1785	POL	Poland	0	1996-01-03	L	1	1	1	1	0	0	0	0	1	1	1	1	1	1	6
fencing	junior	female	foil	1786	GER	Germany	0	1993-03-04	R	3	1	3	1	0	0	0	0	1	0	0	0	0	0	1
fencing	junior	female	foil	1787	CHN	China	0	1993-02-13	R	2	1	2	1	0	0	1	1	1	0	1	0	0	0	4
fencing	junior	female	foil	1788	FIN	Finland	0	1990-09-03	R	9	3	9	3	1	1	1	1	0	0	0	0	0	0	4
fencing	junior	female	foil	1789	POL	Poland	0	1988-11-28	R	11	4	11	4	1	1	0	0	0	0	0	0	0	0	2
fencing	junior	female	foil	1790	EGY	Egypt	0	1987-08-11	R	8	3	8	3	1	0	0	0	0	0	0	0	0	0	1
fencing	junior	female	foil	1791	POL	Poland	0	1988-01-30	L	1	1	1	1	1	1	0	0	0	0	0	0	0	0	2
fencing	junior	female	foil	1792	HUN	Hungary	0	1994-04-20	R	4	2	4	2	0	0	0	0	1	0	0	0	0	0	1
fencing	junior	female	foil	1793	HUN	Hungary	0	1994-09-15	L	9	3	9	3	0	0	1	1	1	1	1	1	0	0	6
fencing	junior	female	foil	1794	HUN	Hungary	0	1992-09-28	R	9	3	9	3	0	0	0	1	0	0	0	0	0	0	1
fencing	junior	female	foil	1795	HUN	Hungary	0	1999-08-16	R	8	3	8	3	0	0	0	0	0	0	0	0	0	1	1
fencing	junior	female	foil	1796	GBR	Great Britain	1	1988-08-27	R	8	3	12	4	0	1	0	0	0	0	0	0	0	0	1
fencing	junior	female	foil	1797	POL	Poland	0	1997-08-22	R	8	3	8	3	0	0	0	0	0	1	1	1	1	1	5
fencing	junior	female	foil	1798	ESP	Spain	0	1991-03-08	R	3	1	3	1	1	1	1	1	1	0	0	0	0	0	5
fencing	junior	female	foil	1799	USA	United States	0	1995-02-19	L	2	1	2	1	0	0	0	1	1	1	1	1	1	0	6
fencing	junior	female	foil	1800	ITA	Italy	0	1988-01-24	R	1	1	1	1	1	1	0	0	0	0	0	0	0	0	2
fencing	junior	female	foil	1801	JPN	Japan	0	1993-10-15	R	10	4	10	4	0	0	0	0	0	1	1	0	0	0	2
fencing	junior	female	foil	1802	HUN	Hungary	0	1991-12-03	R	12	4	12	4	0	0	0	1	1	0	0	0	0	0	2
fencing	junior	female	foil	1803	ITA	Italy	0	1998-01-25	L	1	1	1	1	0	0	0	0	0	0	0	1	1	1	3
fencing	junior	female	foil	1804	UKR	Ukraine	0	2000-12-27	L	12	4	12	4	0	0	0	0	0	0	0	0	0	1	1
fencing	junior	female	foil	1805	FRA	France	0	1992-01-13	R	1	1	1	1	0	0	0	1	0	0	0	0	0	0	1
fencing	junior	female	foil	1806	JOR	Jordan	0	2000-05-18	R	5	2	5	2	0	0	0	0	0	0	0	0	0	1	1
fencing	junior	female	foil	1807	FRA	France	0	1995-08-30	R	8	3	8	3	0	0	0	0	0	1	1	1	0	0	3
fencing	junior	female	foil	1808	JPN	Japan	0	1989-03-05	L	3	1	3	1	1	1	1	0	0	0	0	0	0	0	3
fencing	junior	female	foil	1809	ITA	Italy	0	1993-03-09	R	3	1	3	1	0	0	0	0	1	1	0	0	0	0	2
fencing	junior	female	foil	1810	FRA	France	0	1991-08-22	R	8	3	8	3	1	1	1	1	1	0	0	0	0	0	5
fencing	junior	female	foil	1811	FRA	France	0	1994-04-13	R	4	2	4	2	0	0	0	0	1	0	0	0	0	0	1
fencing	junior	female	foil	1812	FRA	France	0	1989-05-20	R	5	2	5	2	0	1	0	0	0	0	0	0	0	0	1
fencing	junior	female	foil	1813	GBR	Great Britain	1	1991-12-24	R	12	4	4	2	0	0	1	0	0	0	0	0	0	0	1
fencing	junior	female	foil	1814	USA	United States	0	2001-05-18	R	5	2	5	2	0	0	0	0	0	0	0	0	0	1	1
fencing	junior	female	foil	1815	PHI	Philippines	0	1995-12-23	R	12	4	12	4	0	0	0	0	0	0	0	1	1	0	2
fencing	junior	female	foil	1816	FRA	France	0	1998-09-21	R	9	3	9	3	0	0	0	0	0	0	0	0	0	1	1
fencing	junior	female	foil	1817	POL	Poland	0	1991-11-03	R	11	4	11	4	0	0	1	1	0	0	0	0	0	0	2
fencing	junior	female	foil	1818	BRA	Brazil	0	1997-12-10	R	12	4	12	4	0	0	0	0	0	0	0	1	1	1	3
fencing	junior	female	foil	1819	POL	Poland	0	1999-05-29	R	5	2	5	2	0	0	0	0	0	0	0	0	0	1	1
fencing	junior	female	foil	1820	ESP	Spain	0	1991-07-27	R	7	3	7	3	1	0	0	0	0	0	0	0	0	0	1
fencing	junior	female	foil	1821	HUN	Hungary	0	1987-10-03	R	10	4	10	4	1	0	0	0	0	0	0	0	0	0	1
fencing	junior	female	foil	1822	HUN	Hungary	0	1998-10-19	R	10	4	10	4	0	0	0	0	0	0	0	0	1	1	2
fencing	junior	female	foil	1823	FRA	France	0	1993-11-25	R	11	4	11	4	0	0	0	0	1	1	1	0	0	0	3
fencing	junior	female	foil	1824	ITA	Italy	0	1994-01-19	R	1	1	1	1	0	0	1	0	0	0	0	0	0	0	1
fencing	junior	female	foil	1825	RUS	Russia	0	1994-02-19	R	2	1	2	1	0	0	0	0	1	1	1	1	0	0	4
fencing	junior	female	foil	1826	AUT	Austria	0	1997-09-01	R	9	3	9	3	0	0	0	0	0	0	0	0	1	0	1
fencing	junior	female	foil	1827	GBR	Great Britain	1	1987-03-18	R	3	1	7	3	1	0	0	0	0	0	0	0	0	0	1
fencing	junior	female	foil	1828	ITA	Italy	0	1987-03-03	R	3	1	3	1	1	0	0	0	0	0	0	0	0	0	1
fencing	junior	female	foil	1829	TPE	Chinese Taipei	0	1999-11-08	R	11	4	11	4	0	0	0	0	0	0	0	1	0	1	2
fencing	junior	female	foil	1830	RUS	Russia	0	1998-04-06	R	4	2	4	2	0	0	0	0	0	0	0	0	0	1	1
fencing	junior	female	foil	1831	UKR	Ukraine	0	1997-08-08	R	8	3	8	3	0	0	0	0	0	0	0	0	1	0	1
fencing	junior	female	foil	1832	USA	United States	0	1995-08-20	R	8	3	8	3	0	0	0	0	1	0	1	0	0	0	2
fencing	junior	female	foil	1833	JPN	Japan	0	1999-11-29	R	11	4	11	4	0	0	0	0	0	0	0	0	0	1	1
fencing	junior	female	foil	1834	GEO	Georgia	0	1999-07-17	R	7	3	7	3	0	0	0	0	0	0	0	0	1	0	1
fencing	junior	female	foil	896	NED	Netherlands	0	1994-07-26	R	7	3	7	3	0	0	0	0	1	1	0	0	0	0	2
fencing	junior	female	foil	1836	NED	Netherlands	0	1992-08-31	R	8	3	8	3	0	0	0	1	1	1	0	0	0	0	3
fencing	junior	female	foil	1837	KAZ	Kazakhstan	0	1999-01-26	R	1	1	1	1	0	0	0	0	0	0	0	0	1	1	2
fencing	junior	female	foil	1838	ROU	Romania	0	1990-11-23	L	11	4	11	4	1	1	1	1	0	0	0	0	0	0	4
fencing	junior	female	foil	1839	GER	Germany	0	1999-04-26	R	4	2	4	2	0	0	0	0	0	0	0	0	0	1	1
fencing	junior	female	foil	1840	FRA	France	0	1992-08-26	R	8	3	8	3	0	0	1	1	1	1	0	0	0	0	4
fencing	junior	female	foil	1841	LUX	Luxembourg	0	1990-01-06	R	1	1	1	1	0	0	1	0	0	0	0	0	0	0	1
fencing	junior	female	foil	1842	ROU	Romania	0	1999-04-02	R	4	2	4	2	0	0	0	0	0	0	0	0	1	1	2
fencing	junior	female	foil	1843	BRA	Brazil	0	1995-08-11	L	8	3	8	3	0	0	0	0	0	1	0	0	0	0	1
fencing	junior	female	foil	1844	POR	Portugal	0	1989-07-24	R	7	3	7	3	1	0	0	0	0	0	0	0	0	0	1
fencing	junior	female	foil	1845	RUS	Russia	0	1989-01-30	R	1	1	1	1	0	0	1	0	0	0	0	0	0	0	1
fencing	junior	female	foil	1846	ESA	El Salvador	0	1998-07-13	R	7	3	7	3	0	0	0	0	0	0	0	1	1	0	2
fencing	junior	female	foil	1847	NED	Netherlands	0	1996-03-10	R	3	1	3	1	0	0	0	0	0	0	0	0	0	1	1
fencing	junior	female	foil	1848	COL	Colombia	0	1987-08-29	R	8	3	8	3	1	0	0	0	0	0	0	0	0	0	1
fencing	junior	female	foil	1849	NED	Netherlands	0	1990-08-01	R	8	3	8	3	1	1	0	0	0	0	0	0	0	0	2
fencing	junior	female	foil	1850	USA	United States	0	1991-06-15	R	6	2	6	2	1	1	1	0	0	0	0	0	0	0	3
fencing	junior	female	foil	1851	TUR	Turkey	0	1995-03-30	R	3	1	3	1	0	0	0	0	1	0	1	0	0	0	2
fencing	junior	female	foil	1852	ITA	Italy	0	1988-11-27	L	11	4	11	4	1	1	0	0	0	0	0	0	0	0	2
fencing	junior	female	foil	1853	ROU	Romania	0	1996-01-24	R	1	1	1	1	0	0	0	0	0	0	1	1	0	0	2
fencing	junior	female	foil	1854	HUN	Hungary	0	1989-10-27	R	10	4	10	4	1	1	1	0	0	0	0	0	0	0	3
fencing	junior	female	foil	1855	HUN	Hungary	0	1993-05-22	R	5	2	5	2	0	0	0	1	0	0	0	0	0	0	1
fencing	junior	female	foil	1856	COL	Colombia	0	1995-07-26	R	7	3	7	3	0	0	0	0	0	0	0	1	0	0	1
fencing	junior	female	foil	1857	GER	Germany	0	1993-08-11	R	8	3	8	3	0	0	0	0	1	0	0	0	0	0	1
fencing	junior	female	foil	1858	COL	Colombia	0	1996-08-21	L	8	3	8	3	0	0	0	0	0	1	1	0	0	0	2
fencing	junior	female	foil	1859	ITA	Italy	0	1987-12-11	R	12	4	12	4	1	0	0	0	0	0	0	0	0	0	1
fencing	junior	female	foil	1860	POL	Poland	0	1996-09-09	R	9	3	9	3	0	0	0	0	0	0	0	1	1	0	2
fencing	junior	female	foil	1861	ITA	Italy	0	1990-02-27	R	2	1	2	1	1	1	1	1	0	0	0	0	0	0	4
fencing	junior	female	foil	1862	USA	United States	0	1998-01-28	R	1	1	1	1	0	0	0	0	0	0	0	0	1	0	1
fencing	junior	female	foil	1863	ROU	Romania	0	1997-03-24	R	3	1	3	1	0	0	0	0	0	0	0	0	0	1	1
fencing	junior	female	foil	1864	ITA	Italy	0	1998-07-01	R	7	3	7	3	0	0	0	0	0	0	0	0	1	0	1
fencing	junior	female	foil	1865	HUN	Hungary	0	1990-10-03	R	10	4	10	4	1	1	1	1	0	0	0	0	0	0	4
fencing	junior	female	foil	1866	ITA	Italy	0	1992-04-15	R	4	2	4	2	1	1	1	1	1	1	0	0	0	0	6
fencing	junior	female	foil	1867	UKR	Ukraine	0	1987-09-12	R	9	3	9	3	1	0	0	0	0	0	0	0	0	0	1
fencing	junior	female	foil	1868	CZE	Czech Republic	0	1989-06-08	R	6	2	6	2	0	1	1	0	0	0	0	0	0	0	2
fencing	junior	female	foil	1869	POL	Poland	0	1997-10-28	R	10	4	10	4	0	0	0	0	0	0	1	1	1	1	4
fencing	junior	female	foil	1870	GER	Germany	0	1996-04-19	L	4	2	4	2	0	0	0	0	0	0	0	1	0	0	1
fencing	junior	female	foil	1871	AUT	Austria	0	1993-08-28	R	8	3	8	3	0	0	0	1	1	1	1	0	0	0	4
fencing	junior	female	foil	1872	USA	United States	0	1992-08-21	R	8	3	8	3	0	0	1	1	1	0	0	0	0	0	3
fencing	junior	female	foil	1873	EGY	Egypt	0	1995-11-13	R	11	4	11	4	0	0	0	0	1	1	1	1	1	0	5
fencing	junior	female	foil	1874	GER	Germany	0	1993-08-07	R	8	3	8	3	0	0	1	1	1	1	1	0	0	0	5
fencing	junior	female	foil	1875	GER	Germany	0	1994-01-16	R	1	1	1	1	0	0	1	1	1	1	1	0	0	0	5
fencing	junior	female	foil	1876	AUT	Austria	0	1991-09-08	R	9	3	9	3	0	1	1	1	1	0	0	0	0	0	4
fencing	junior	female	foil	1877	GER	Germany	0	1999-06-14	R	6	2	6	2	0	0	0	0	0	0	0	1	1	1	3
fencing	junior	female	foil	1878	USA	United States	0	1992-04-02	R	4	2	4	2	0	0	0	1	0	0	0	0	0	0	1
fencing	junior	female	foil	1879	USA	United States	0	1988-02-11	R	2	1	2	1	1	1	0	0	0	0	0	0	0	0	2
fencing	junior	female	foil	1880	AUT	Austria	0	1992-01-28	R	1	1	1	1	0	0	1	1	1	1	0	0	0	0	4
fencing	junior	female	foil	1881	SIN	Singapore	0	1991-03-08	L	3	1	3	1	0	1	1	1	0	0	0	0	0	0	3
fencing	junior	female	foil	1882	SIN	Singapore	0	1994-03-23	L	3	1	3	1	0	0	0	1	0	1	1	1	0	0	4
fencing	junior	female	foil	1883	SIN	Singapore	0	1998-04-26	R	4	2	4	2	0	0	0	0	0	0	0	1	1	1	3
fencing	junior	female	foil	1884	SIN	Singapore	0	1999-01-16	L	1	1	1	1	0	0	0	0	0	0	0	0	1	0	1
fencing	junior	female	foil	1885	USA	United States	0	1992-04-15	R	4	2	4	2	0	0	1	0	0	0	0	0	0	0	1
fencing	junior	female	foil	1886	USA	United States	0	1997-07-26	R	7	3	7	3	0	0	0	0	0	0	0	0	0	1	1
fencing	junior	female	foil	1887	CHN	China	0	1992-01-02	R	1	1	1	1	0	0	0	1	0	1	0	0	0	0	2
fencing	junior	female	foil	1888	GER	Germany	0	1990-03-20	R	3	1	3	1	0	0	0	1	0	0	0	0	0	0	1
fencing	junior	female	foil	1889	CHN	China	0	1997-07-31	L	7	3	7	3	0	0	0	0	0	0	0	1	0	1	2
fencing	junior	female	foil	1890	RUS	Russia	0	1988-04-13	R	4	2	4	2	1	1	0	0	0	0	0	0	0	0	2
fencing	junior	female	foil	1891	JPN	Japan	0	1992-07-17	R	7	3	7	3	0	0	0	1	1	0	0	0	0	0	2
fencing	junior	female	foil	1892	USA	United States	0	1994-05-20	R	5	2	5	2	0	0	0	0	1	1	0	0	0	0	2
fencing	junior	female	foil	1893	USA	United States	0	1995-08-23	R	8	3	8	3	0	0	0	0	0	0	1	0	0	0	1
fencing	junior	female	foil	1894	HKG	Hong Kong, China	0	1997-10-11	R	10	4	10	4	0	0	0	0	0	0	0	0	1	0	1
fencing	junior	female	foil	1895	JPN	Japan	0	1995-03-01	R	3	1	3	1	0	0	0	0	0	0	1	1	1	0	3
fencing	junior	female	foil	1896	TPE	Chinese Taipei	0	1999-04-02	R	4	2	4	2	0	0	0	0	0	0	0	1	0	1	2
fencing	junior	female	foil	1897	EGY	Egypt	0	1997-10-27	R	10	4	10	4	0	0	0	0	0	0	0	0	1	1	2
fencing	junior	female	foil	1898	JPN	Japan	0	1993-02-02	L	2	1	2	1	0	0	1	0	1	0	0	0	0	0	2
fencing	junior	female	foil	1899	ISR	Israel	0	1992-12-05	R	12	4	12	4	0	0	0	1	0	0	0	0	0	0	1
fencing	junior	female	foil	1900	ALG	Algeria	0	1994-04-15	R	4	2	4	2	0	0	0	0	0	1	0	0	0	0	1
fencing	junior	female	foil	1901	TPE	Chinese Taipei	0	1996-05-12	L	5	2	5	2	0	0	0	0	0	0	0	0	0	1	1
fencing	junior	female	foil	1902	USA	United States	0	1992-09-25	R	9	3	9	3	0	0	1	1	1	0	0	0	0	0	3
fencing	junior	female	foil	1903	RUS	Russia	0	1998-09-08	L	9	3	9	3	0	0	0	0	0	0	0	0	0	1	1
fencing	junior	female	foil	1904	RUS	Russia	0	1993-01-13	R	1	1	1	1	0	0	0	0	1	1	1	0	0	0	3
fencing	junior	female	foil	1905	MAR	Morocco	0	1995-01-07	R	1	1	1	1	0	0	0	0	1	1	0	0	0	0	2
fencing	junior	female	foil	1906	USA	United States	0	1997-03-22	R	3	1	3	1	0	0	0	0	0	0	1	0	0	0	1
fencing	junior	female	foil	970	ISR	Israel	0	1990-04-30	R	4	2	4	2	1	1	1	1	0	0	0	0	0	0	4
fencing	junior	female	foil	1908	BLR	Belarus	0	1994-09-12	R	9	3	9	3	0	0	0	0	1	1	1	0	0	0	3
fencing	junior	female	foil	1909	USA	United States	0	1994-04-23	R	4	2	4	2	0	0	0	1	1	0	0	0	0	0	2
fencing	junior	female	foil	1910	ALG	Algeria	0	1994-04-12	R	4	2	4	2	0	0	0	0	0	1	0	1	0	0	2
fencing	junior	female	foil	1911	CAN	Canada	0	1997-07-17	R	7	3	7	3	0	0	0	0	0	0	0	0	1	1	2
fencing	junior	female	foil	1912	ITA	Italy	0	1997-05-06	R	5	2	5	2	0	0	0	0	0	0	0	1	0	0	1
fencing	junior	female	foil	1913	ITA	Italy	0	1990-10-27	L	10	4	10	4	1	0	1	1	0	0	0	0	0	0	3
fencing	junior	female	foil	1914	FRA	France	0	1989-04-06	R	4	2	4	2	1	1	1	0	0	0	0	0	0	0	3
fencing	junior	female	foil	1915	HUN	Hungary	0	1987-01-07	R	1	1	1	1	1	0	0	0	0	0	0	0	0	0	1
fencing	junior	female	foil	1916	HUN	Hungary	0	1995-11-13	R	11	4	11	4	0	0	0	0	1	1	0	0	0	0	2
fencing	junior	female	foil	1917	CRC	Costa Rica	0	1993-02-21	R	2	1	2	1	0	0	0	1	1	0	0	0	0	0	2
fencing	junior	female	foil	1918	POL	Poland	0	1997-09-08	R	9	3	9	3	0	0	0	0	0	0	1	1	1	1	4
fencing	junior	female	foil	1919	BLR	Belarus	0	1993-07-06	L	7	3	7	3	0	0	0	0	0	1	1	0	0	0	2
fencing	junior	female	sabre	1920	ALG	Algeria	0	1996-12-03	R	12	4	12	4	0	0	0	0	0	0	0	1	1	1	3
fencing	junior	female	sabre	1921	UKR	Ukraine	0	1989-03-27	R	3	1	3	1	1	1	0	0	0	0	0	0	0	0	2
fencing	junior	female	sabre	1922	TOG	Togo	0	1993-09-30	R	9	3	9	3	0	0	0	0	1	0	0	0	0	0	1
fencing	junior	female	sabre	1923	BEL	Belgium	0	1995-03-19	R	3	1	3	1	0	0	0	0	0	0	1	0	1	0	2
fencing	junior	female	sabre	1924	PUR	Puerto Rico	0	1995-08-09	R	8	3	8	3	0	0	0	0	0	1	1	1	1	0	4
fencing	junior	female	sabre	1925	USA	United States	0	1998-05-01	R	5	2	5	2	0	0	0	0	0	0	0	1	0	0	1
fencing	junior	female	sabre	1926	ITA	Italy	0	1989-03-22	R	3	1	3	1	1	1	0	0	0	0	0	0	0	0	2
fencing	junior	female	sabre	1927	MEX	Mexico	0	1990-08-13	R	8	3	8	3	0	1	0	1	0	0	0	0	0	0	2
fencing	junior	female	sabre	1928	ESP	Spain	0	1993-10-01	R	10	4	10	4	0	0	0	1	1	1	1	0	0	0	4
fencing	junior	female	sabre	1929	ARG	Argentina	0	1989-10-25	R	10	4	10	4	1	0	0	0	0	0	0	0	0	0	1
fencing	junior	female	sabre	1930	EGY	Egypt	0	2000-04-19	R	4	2	4	2	0	0	0	0	0	0	0	0	0	1	1
fencing	junior	female	sabre	1931	EGY	Egypt	0	1993-07-27	R	7	3	7	3	0	0	0	1	1	1	1	0	0	0	4
fencing	junior	female	sabre	1932	USA	United States	0	1996-06-27	R	6	2	6	2	0	0	0	0	0	0	0	1	1	0	2
fencing	junior	female	sabre	1933	USA	United States	0	1990-03-07	R	3	1	3	1	1	1	1	0	0	0	0	0	0	0	3
fencing	junior	female	sabre	1934	USA	United States	0	1990-02-18	R	2	1	2	1	1	1	1	0	0	0	0	0	0	0	3
fencing	junior	female	sabre	1935	AZE	Azerbaijan	0	1988-11-08	R	11	4	11	4	1	1	0	0	0	0	0	0	0	0	2
fencing	junior	female	sabre	1936	BRA	Brazil	0	1997-01-16	L	1	1	1	1	0	0	0	0	0	1	0	1	0	0	2
fencing	junior	female	sabre	1937	UKR	Ukraine	0	1997-03-04	R	3	1	3	1	0	0	0	0	0	0	0	1	0	1	2
fencing	junior	female	sabre	1938	BRA	Brazil	0	1990-05-31	R	5	2	5	2	1	0	0	1	0	0	0	0	0	0	2
fencing	junior	female	sabre	1939	ESP	Spain	0	1987-10-21	R	10	4	10	4	1	0	0	0	0	0	0	0	0	0	1
fencing	junior	female	sabre	1940	ESP	Spain	0	1990-11-29	R	11	4	11	4	0	1	1	1	0	0	0	0	0	0	3
fencing	junior	female	sabre	1941	ESP	Spain	0	1997-08-06	R	8	3	8	3	0	0	0	0	0	0	0	1	1	0	2
fencing	junior	female	sabre	1942	KAZ	Kazakhstan	0	1996-02-25	R	2	1	2	1	0	0	0	0	0	0	0	1	1	1	3
fencing	junior	female	sabre	1943	ALG	Algeria	0	1993-05-25	R	5	2	5	2	0	0	0	0	0	1	0	0	0	0	1
fencing	junior	female	sabre	1944	BRA	Brazil	0	1998-02-03	R	2	1	2	1	0	0	0	0	0	0	0	0	1	1	2
fencing	junior	female	sabre	1945	KOR	South Korea	0	1987-06-22	R	6	2	6	2	1	0	0	0	0	0	0	0	0	0	1
fencing	junior	female	sabre	1946	BLR	Belarus	0	1994-03-17	R	3	1	3	1	0	0	0	0	0	1	1	1	0	0	3
fencing	junior	female	sabre	1947	INA	Indonesia	0	1993-10-16	R	10	4	10	4	0	0	0	0	0	0	1	0	0	0	1
fencing	junior	female	sabre	1948	USA	United States	0	1995-07-15	R	7	3	7	3	0	0	0	0	0	1	0	0	0	0	1
fencing	junior	female	sabre	1949	ITA	Italy	0	1991-04-08	R	4	2	4	2	1	0	0	0	0	0	0	0	0	0	1
fencing	junior	female	sabre	1950	RUS	Russia	0	1993-07-29	L	7	3	7	3	0	0	0	1	1	1	1	0	0	0	4
fencing	junior	female	sabre	1951	JPN	Japan	0	1987-02-03	R	2	1	2	1	1	0	0	0	0	0	0	0	0	0	1
fencing	junior	female	sabre	1952	GEO	Georgia	0	1991-07-12	R	7	3	7	3	0	0	1	1	1	0	0	0	0	0	3
fencing	junior	female	sabre	1953	GRE	Greece	0	1990-05-14	R	5	2	5	2	0	1	1	0	0	0	0	0	0	0	2
fencing	junior	female	sabre	1954	ITA	Italy	0	1996-08-05	R	8	3	8	3	0	0	0	0	1	0	1	0	0	0	2
fencing	junior	female	sabre	1955	MEX	Mexico	0	1996-08-01	R	8	3	8	3	0	0	0	0	0	1	1	1	1	1	5
fencing	junior	female	sabre	1956	JPN	Japan	0	1995-01-06	R	1	1	1	1	0	0	0	0	0	0	0	1	1	0	2
fencing	junior	female	sabre	1957	USA	United States	0	1990-05-21	R	5	2	5	2	1	0	0	0	0	0	0	0	0	0	1
fencing	junior	female	sabre	1958	ALG	Algeria	0	1998-04-04	R	4	2	4	2	0	0	0	0	0	0	0	1	0	1	2
fencing	junior	female	sabre	1959	HKG	Hong Kong, China	0	1989-01-08	R	1	1	1	1	0	0	1	0	0	0	0	0	0	0	1
fencing	junior	female	sabre	1960	FRA	France	0	1989-10-06	R	10	4	10	4	1	1	0	0	0	0	0	0	0	0	2
fencing	junior	female	sabre	1961	AUS	Australia	0	1991-06-10	R	6	2	6	2	0	0	0	0	1	0	0	0	0	0	1
fencing	junior	female	sabre	1962	ITA	Italy	0	1992-08-21	R	8	3	8	3	0	0	1	1	0	0	0	0	0	0	2
fencing	junior	female	sabre	1963	ROU	Romania	0	1989-03-15	R	3	1	3	1	0	1	1	0	0	0	0	0	0	0	2
fencing	junior	female	sabre	1964	POL	Poland	0	1990-12-03	R	12	4	12	4	1	0	0	0	0	0	0	0	0	0	1
fencing	junior	female	sabre	1965	BRA	Brazil	0	1992-03-02	R	3	1	3	1	0	1	1	1	1	1	0	0	0	0	5
fencing	junior	female	sabre	1966	IRI	Iran	0	1994-02-20	R	2	1	2	1	0	0	0	0	0	0	0	1	0	0	1
fencing	junior	female	sabre	1967	CHN	China	0	1996-04-17	R	4	2	4	2	0	0	0	0	0	0	1	0	0	0	1
fencing	junior	female	sabre	1968	UKR	Ukraine	0	1991-11-21	R	11	4	11	4	0	1	0	0	0	0	0	0	0	0	1
fencing	junior	female	sabre	1969	UKR	Ukraine	0	1996-06-26	L	6	2	6	2	0	0	0	0	0	0	0	1	1	1	3
fencing	junior	female	sabre	1970	CAN	Canada	0	1995-02-28	R	2	1	2	1	0	0	0	1	1	1	1	0	0	0	4
fencing	junior	female	sabre	1971	ITA	Italy	0	1993-05-15	R	5	2	5	2	0	0	0	1	1	1	1	0	0	0	4
fencing	junior	female	sabre	1972	HUN	Hungary	0	1999-12-16	R	12	4	12	4	0	0	0	0	0	0	0	0	0	1	1
fencing	junior	female	sabre	1973	FRA	France	0	1995-04-03	L	4	2	4	2	0	0	0	0	0	1	0	1	1	0	3
fencing	junior	female	sabre	1974	VEN	Venezuela	0	1998-09-14	R	9	3	9	3	0	0	0	0	0	0	0	0	1	1	2
fencing	junior	female	sabre	1975	JOR	Jordan	0	1992-04-14	R	4	2	4	2	0	0	0	0	1	0	0	0	0	0	1
fencing	junior	female	sabre	1976	ESP	Spain	0	1991-08-21	R	8	3	8	3	0	0	1	0	0	0	0	0	0	0	1
fencing	junior	female	sabre	1977	AUS	Australia	0	1997-04-12	R	4	2	4	2	0	0	0	0	0	0	0	0	1	0	1
fencing	junior	female	sabre	1978	USA	United States	0	1999-02-21	R	2	1	2	1	0	0	0	0	0	0	0	1	0	0	1
fencing	junior	female	sabre	1979	ESP	Spain	0	1995-10-18	R	10	4	10	4	0	0	0	0	0	0	0	0	1	0	1
fencing	junior	female	sabre	1980	USA	United States	0	1987-12-23	R	12	4	12	4	1	0	0	0	0	0	0	0	0	0	1
fencing	junior	female	sabre	1981	RUS	Russia	0	1996-07-10	L	7	3	7	3	0	0	0	0	0	0	1	1	1	1	4
fencing	junior	female	sabre	1982	ITA	Italy	0	1997-09-15	R	9	3	9	3	0	0	0	0	0	0	1	1	1	1	4
fencing	junior	female	sabre	1983	RUS	Russia	0	1996-03-24	R	3	1	3	1	0	0	0	0	0	0	0	0	1	1	2
fencing	junior	female	sabre	1984	GBR	Great Britain	1	1995-03-11	R	3	1	7	3	0	0	0	0	0	0	0	0	1	0	1
fencing	junior	female	sabre	1985	KAZ	Kazakhstan	0	1989-09-02	R	9	3	9	3	1	0	0	0	0	0	0	0	0	0	1
fencing	junior	female	sabre	1986	ESP	Spain	0	1990-09-14	R	9	3	9	3	0	1	1	1	0	0	0	0	0	0	3
fencing	junior	female	sabre	1987	TUN	Tunisia	0	1990-05-29	R	5	2	5	2	0	1	0	1	0	0	0	0	0	0	2
fencing	junior	female	sabre	1988	TUN	Tunisia	0	1991-12-10	R	12	4	12	4	0	0	0	0	1	0	0	0	0	0	1
fencing	junior	female	sabre	1989	HUN	Hungary	0	1989-04-08	R	4	2	4	2	1	1	1	0	0	0	0	0	0	0	3
fencing	junior	female	sabre	1990	HUN	Hungary	0	1999-03-24	R	3	1	3	1	0	0	0	0	0	0	0	0	0	1	1
fencing	junior	female	sabre	1991	FRA	France	0	1989-12-13	R	12	4	12	4	1	1	1	0	0	0	0	0	0	0	3
fencing	junior	female	sabre	1992	CAN	Canada	0	1992-06-22	L	6	2	6	2	1	0	0	0	0	0	0	0	0	0	1
fencing	junior	female	sabre	1993	CAN	Canada	0	1988-09-13	R	9	3	9	3	1	0	0	0	0	0	0	0	0	0	1
fencing	junior	female	sabre	1994	FRA	France	0	1992-05-18	R	5	2	5	2	0	0	1	1	1	1	0	0	0	0	4
[truncated: 12,044 more rows]
